# Supplementary material for: Microbial changes linked to the accelerated degradation of the herbicide atrazine in a range of temperate soils
Source: Environ Sci Pollut Res Int. 2017 Jan 20;24(8):7359–74. doi: 10.1007/s11356-017-8377-y (PMC5383679; doi:10.1007/s11356-017-8377-y)
Supplement: Supplementary file 2 — (XLSX 5459 kb) [file 11356_2017_8377_MOESM2_ESM.xlsx]

## Sheet: ESM12
Raw Data			Growth Linked model			SFO 1		SFO2		SFO 3
Time	Time	Atazine	time	Atrazine	Degraders	Time	Atazine	Time	Atazine	Time	Atazine
0	0	86.073	0.01	83.9616	0.00010021	0	76.6456	0	96.3772	0	74.4595
0	0	91.1144	0.02	83.9232	0.00010042	1	74.9083	1	49.3146	1	43.6052
0	0	74.6948	0.03	83.8849	0.000100631	2	73.2103	2	25.2334	2	25.5362
0	0	95.755	0.04	83.8466	0.000100843	3	71.5509	3	12.9115	3	14.9545
1	1	62.7649	0.05	83.8083	0.000101054	4	69.929	4	6.6066	4	8.75772
1	1	86.069	0.06	83.7701	0.000101267	5	68.3439	5	3.38049	5	5.12872
1	1	78.3652	0.07	83.7318	0.000101479	6	66.7947	6	1.72974	6	3.00349
1	1	73.0428	0.08	83.6937	0.000101692	7	65.2807	7	0.885077	7	1.75891
3	3	58.0071	0.09	83.6555	0.000101906	8	63.801	8	0.452879	8	1.03006
3	3	66.7885	0.1	83.6174	0.00010212	9	62.3548	9	0.23173	9	0.603225
3	3	64.9388	0.11	83.5793	0.000102334	10	60.9414	10	0.118573	10	0.353262
3	3	77.67	0.12	83.5412	0.000102549	11	59.56	11	0.0606715	11	0.206878
7	7	55.1824	0.13	83.5032	0.000102765	12	58.21	12	0.0310446	12	0.121153
7	7	46.7367	0.14	83.4652	0.00010298	13	56.8905	13	0.015885	13	0.0709497
7	7	63.941	0.15	83.4272	0.000103197	14	55.601	14	0.00812808	14	0.0415497
7	7	64.6698	0.16	83.3893	0.000103413	15	54.3406	15	0.004159	15	0.0243324
14	14	52.7922	0.17	83.3514	0.000103631	16	53.1089	16	0.00212809	16	0.0142496
14	14	53.0157	0.18	83.3135	0.000103848	17	51.9051	17	0.00108891	17	0.0083449
14	14	53.1149	0.19	83.2756	0.000104066	18	50.7285	18	0.000557175	18	0.00488696
14	14	53.7215	0.2	83.2378	0.000104285	19	49.5787	19	0.000285097	19	0.00286191
28	28	34.6436	0.21	83.2	0.000104504	20	48.4548	20	0.000145879	20	0.001676
28	28	44.3654	0.22	83.1622	0.000104723	21	47.3565	21	7.4644e-05	21	0.000981504
28	28	41.9265	0.23	83.1245	0.000104943	22	46.2831	22	3.81941e-05	22	0.000574791
28	28	44.1518	0.24	83.0868	0.000105164	23	45.234	23	1.95432e-05	23	0.00033661
45	45	39.2068	0.25	83.0491	0.000105384	24	44.2086	24	9.99995e-06	24	0.000197127
45	45	31.727	0.26	83.0115	0.000105606	25	43.2066	25	5.1168e-06	25	0.000115442
45	45	31.643	0.27	82.9739	0.000105828	26	42.2272	26	2.61818e-06	26	6.76053e-05
45	45	34.0145	0.28	82.9363	0.00010605	27	41.27	27	1.33968e-06	27	3.95912e-05
60	60	2.78026	0.29	82.8988	0.000106272	28	40.3345	28	6.85491e-07	28	2.31855e-05
60	60	9.82193	0.3	82.8612	0.000106496	29	39.4203
60	60	25.1945	0.31	82.8238	0.000106719	30	38.5267
60	60	29.1199	0.32	82.7863	0.000106943	31	37.6534
0	63	101.387	0.33	82.7489	0.000107168	32	36.7999
0	63	90.1367	0.34	82.7115	0.000107393	33	35.9658
0	63	72.7783	0.35	82.6741	0.000107619	34	35.1506
0	63	114.717	0.36	82.6368	0.000107845	35	34.3538
1	64	42.5346	0.37	82.5994	0.000108071	36	33.5751
1	64	50.9915	0.38	82.5622	0.000108298	37	32.814
1	64	48.665	0.39	82.5249	0.000108525	38	32.0702
1	64	74.209	0.4	82.4877	0.000108753	39	31.3433
3	66	2.23324	0.41	82.4505	0.000108982	40	30.6328
3	66	2.97602	0.42	82.4133	0.000109211	41	29.9385
3	66	4.66608	0.43	82.3762	0.00010944	42	29.2599
3	66	16.7926	0.44	82.3391	0.00010967	43	28.5966
7	70	1.62683	0.45	82.302	0.0001099	44	27.9484
7	70	1.74041	0.46	82.265	0.000110131	45	27.3149
7	70	1.70022	0.47	82.228	0.000110362	46	26.6958
7	70	2.23667	0.48	82.191	0.000110594	47	26.0906
14	77	1.60066	0.49	82.154	0.000110826	48	25.4992
14	77	1.12246	0.5	82.1171	0.000111059	49	24.9212
14	77	1.92943	0.51	82.0802	0.000111292	50	24.3563
14	77	1.32503	0.52	82.0434	0.000111526	51	23.8043
28	91	0.773836	0.53	82.0065	0.00011176	52	23.2647
28	91	0.797185	0.54	81.9697	0.000111995	53	22.7373
28	91	0.785511	0.55	81.9329	0.00011223	54	22.2219
28	91	0.843882	0.56	81.8962	0.000112466	55	21.7182
0	92	81.1814	0.57	81.8595	0.000112702	56	21.2259
0	92	74.6372	0.58	81.8228	0.000112938	57	20.7448
0	92	41.6975	0.59	81.7861	0.000113176	58	20.2746
0	92	80.5592	0.6	81.7495	0.000113413	59	19.815
1	93	53.2496	0.61	81.7129	0.000113651	60	19.3659
1	93	58.4343	0.62	81.6763	0.00011389
1	93	54.3272	0.63	81.6398	0.000114129
1	93	58.8813	0.64	81.6033	0.000114369
3	95	2.80175	0.65	81.5668	0.000114609
3	95	2.78845	0.66	81.5303	0.00011485
3	95	2.33618	0.67	81.4939	0.000115091
3	95	3.31554	0.68	81.4575	0.000115333
7	99	1.15395	0.69	81.4211	0.000115575
7	99	1.30527	0.7	81.3848	0.000115818
7	99	1.37178	0.71	81.3485	0.000116061
7	99	1.2637	0.72	81.3122	0.000116304
14	106	1.06221	0.73	81.276	0.000116549
14	106	0.760102	0.74	81.2397	0.000116793
14	106	0.806837	0.75	81.2035	0.000117039
14	106	1.13398	0.76	81.1674	0.000117285
28	120	0.646604	0.77	81.1313	0.000117531
28	120	5.9977	0.78	81.0951	0.000117778
28	120	0.593193	0.79	81.0591	0.000118025
28	120	0.741742	0.8	81.023	0.000118273
			0.81	80.987	0.000118521
			0.82	80.951	0.00011877
			0.83	80.915	0.00011902
			0.84	80.8791	0.000119269
			0.85	80.8432	0.00011952
			0.86	80.8073	0.000119771
			0.87	80.7715	0.000120022
			0.88	80.7357	0.000120274
			0.89	80.6999	0.000120527
			0.9	80.6641	0.00012078
			0.91	80.6284	0.000121034
			0.92	80.5927	0.000121288
			0.93	80.557	0.000121543
			0.94	80.5214	0.000121798
			0.95	80.4857	0.000122054
			0.96	80.4501	0.00012231
			0.97	80.4146	0.000122567
			0.98	80.379	0.000122824
			0.99	80.3435	0.000123082
			1	80.3081	0.000123341
			1.01	80.2726	0.0001236
			1.02	80.2372	0.000123859
			1.03	80.2018	0.000124119
			1.04	80.1664	0.00012438
			1.05	80.1311	0.000124641
			1.06	80.0958	0.000124903
			1.07	80.0605	0.000125165
			1.08	80.0253	0.000125428
			1.09	79.9901	0.000125691
			1.1	79.9549	0.000125955
			1.11	79.9197	0.00012622
			1.12	79.8846	0.000126485
			1.13	79.8494	0.000126751
			1.14	79.8144	0.000127017
			1.15	79.7793	0.000127284
			1.16	79.7443	0.000127551
			1.17	79.7093	0.000127819
			1.18	79.6743	0.000128087
			1.19	79.6394	0.000128356
			1.2	79.6045	0.000128626
			1.21	79.5696	0.000128896
			1.22	79.5347	0.000129166
			1.23	79.4999	0.000129438
			1.24	79.4651	0.000129709
			1.25	79.4303	0.000129982
			1.26	79.3956	0.000130255
			1.27	79.3609	0.000130528
			1.28	79.3262	0.000130802
			1.29	79.2915	0.000131077
			1.3	79.2569	0.000131352
			1.31	79.2223	0.000131628
			1.32	79.1877	0.000131905
			1.33	79.1531	0.000132182
			1.34	79.1186	0.000132459
			1.35	79.0841	0.000132737
			1.36	79.0496	0.000133016
			1.37	79.0152	0.000133296
			1.38	78.9808	0.000133575
			1.39	78.9464	0.000133856
			1.4	78.912	0.000134137
			1.41	78.8777	0.000134419
			1.42	78.8434	0.000134701
			1.43	78.8091	0.000134984
			1.44	78.7749	0.000135267
			1.45	78.7406	0.000135551
			1.46	78.7065	0.000135836
			1.47	78.6723	0.000136121
			1.48	78.6381	0.000136407
			1.49	78.604	0.000136694
			1.5	78.5699	0.000136981
			1.51	78.5359	0.000137268
			1.52	78.5019	0.000137557
			1.53	78.4679	0.000137845
			1.54	78.4339	0.000138135
			1.55	78.3999	0.000138425
			1.56	78.366	0.000138716
			1.57	78.3321	0.000139007
			1.58	78.2982	0.000139299
			1.59	78.2644	0.000139591
			1.6	78.2306	0.000139885
			1.61	78.1968	0.000140178
			1.62	78.163	0.000140473
			1.63	78.1293	0.000140768
			1.64	78.0956	0.000141063
			1.65	78.0619	0.00014136
			1.66	78.0283	0.000141656
			1.67	77.9946	0.000141954
			1.68	77.961	0.000142252
			1.69	77.9275	0.000142551
			1.7	77.8939	0.00014285
			1.71	77.8604	0.00014315
			1.72	77.8269	0.000143451
			1.73	77.7935	0.000143752
			1.74	77.76	0.000144054
			1.75	77.7266	0.000144356
			1.76	77.6932	0.000144659
			1.77	77.6599	0.000144963
			1.78	77.6265	0.000145268
			1.79	77.5932	0.000145573
			1.8	77.56	0.000145878
			1.81	77.5267	0.000146185
			1.82	77.4935	0.000146492
			1.83	77.4603	0.000146799
			1.84	77.4271	0.000147108
			1.85	77.394	0.000147417
			1.86	77.3609	0.000147726
			1.87	77.3278	0.000148036
			1.88	77.2947	0.000148347
			1.89	77.2617	0.000148659
			1.9	77.2286	0.000148971
			1.91	77.1957	0.000149284
			1.92	77.1627	0.000149597
			1.93	77.1298	0.000149912
			1.94	77.0969	0.000150226
			1.95	77.064	0.000150542
			1.96	77.0311	0.000150858
			1.97	76.9983	0.000151175
			1.98	76.9655	0.000151492
			1.99	76.9327	0.00015181
			2	76.9	0.000152129
			2.01	76.8672	0.000152449
			2.02	76.8346	0.000152769
			2.03	76.8019	0.00015309
			2.04	76.7692	0.000153411
			2.05	76.7366	0.000153733
			2.06	76.704	0.000154056
			2.07	76.6715	0.00015438
			2.08	76.6389	0.000154704
			2.09	76.6064	0.000155029
			2.1	76.5739	0.000155354
			2.11	76.5415	0.00015568
			2.12	76.509	0.000156007
			2.13	76.4766	0.000156335
			2.14	76.4442	0.000156663
			2.15	76.4119	0.000156992
			2.16	76.3795	0.000157322
			2.17	76.3472	0.000157652
			2.18	76.3149	0.000157983
			2.19	76.2827	0.000158315
			2.2	76.2505	0.000158648
			2.21	76.2183	0.000158981
			2.22	76.1861	0.000159315
			2.23	76.1539	0.000159649
			2.24	76.1218	0.000159985
			2.25	76.0897	0.00016032
			2.26	76.0576	0.000160657
			2.27	76.0256	0.000160995
			2.28	75.9936	0.000161333
			2.29	75.9616	0.000161671
			2.3	75.9296	0.000162011
			2.31	75.8976	0.000162351
			2.32	75.8657	0.000162692
			2.33	75.8338	0.000163034
			2.34	75.802	0.000163376
			2.35	75.7701	0.000163719
			2.36	75.7383	0.000164063
			2.37	75.7065	0.000164408
			2.38	75.6747	0.000164753
			2.39	75.643	0.000165099
			2.4	75.6113	0.000165445
			2.41	75.5796	0.000165793
			2.42	75.5479	0.000166141
			2.43	75.5163	0.00016649
			2.44	75.4846	0.00016684
			2.45	75.4531	0.00016719
			2.46	75.4215	0.000167541
			2.47	75.3899	0.000167893
			2.48	75.3584	0.000168245
			2.49	75.3269	0.000168599
			2.5	75.2955	0.000168953
			2.51	75.264	0.000169308
			2.52	75.2326	0.000169663
			2.53	75.2012	0.000170019
			2.54	75.1699	0.000170377
			2.55	75.1385	0.000170734
			2.56	75.1072	0.000171093
			2.57	75.0759	0.000171452
			2.58	75.0447	0.000171812
			2.59	75.0134	0.000172173
			2.6	74.9822	0.000172535
			2.61	74.951	0.000172897
			2.62	74.9199	0.00017326
			2.63	74.8887	0.000173624
			2.64	74.8576	0.000173988
			2.65	74.8265	0.000174354
			2.66	74.7954	0.00017472
			2.67	74.7644	0.000175087
			2.68	74.7334	0.000175455
			2.69	74.7024	0.000175823
			2.7	74.6714	0.000176192
			2.71	74.6405	0.000176562
			2.72	74.6096	0.000176933
			2.73	74.5787	0.000177305
			2.74	74.5478	0.000177677
			2.75	74.517	0.00017805
			2.76	74.4862	0.000178424
			2.77	74.4554	0.000178799
			2.78	74.4246	0.000179174
			2.79	74.3939	0.00017955
			2.8	74.3631	0.000179927
			2.81	74.3324	0.000180305
			2.82	74.3018	0.000180684
			2.83	74.2711	0.000181063
			2.84	74.2405	0.000181444
			2.85	74.2099	0.000181825
			2.86	74.1793	0.000182206
			2.87	74.1488	0.000182589
			2.88	74.1183	0.000182973
			2.89	74.0878	0.000183357
			2.9	74.0573	0.000183742
			2.91	74.0268	0.000184128
			2.92	73.9964	0.000184514
			2.93	73.966	0.000184902
			2.94	73.9356	0.00018529
			2.95	73.9053	0.000185679
			2.96	73.875	0.000186069
			2.97	73.8447	0.00018646
			2.98	73.8144	0.000186851
			2.99	73.7841	0.000187244
			3	73.7539	0.000187637
			3.01	73.7237	0.000188031
			3.02	73.6935	0.000188426
			3.03	73.6633	0.000188822
			3.04	73.6332	0.000189218
			3.05	73.6031	0.000189616
			3.06	73.573	0.000190014
			3.07	73.5429	0.000190413
			3.08	73.5129	0.000190813
			3.09	73.4829	0.000191213
			3.1	73.4529	0.000191615
			3.11	73.4229	0.000192017
			3.12	73.393	0.000192421
			3.13	73.3631	0.000192825
			3.14	73.3332	0.00019323
			3.15	73.3033	0.000193635
			3.16	73.2735	0.000194042
			3.17	73.2436	0.000194449
			3.18	73.2138	0.000194858
			3.19	73.1841	0.000195267
			3.2	73.1543	0.000195677
			3.21	73.1246	0.000196088
			3.22	73.0949	0.0001965
			3.23	73.0652	0.000196912
			3.24	73.0355	0.000197326
			3.25	73.0059	0.00019774
			3.26	72.9763	0.000198156
			3.27	72.9467	0.000198572
			3.28	72.9172	0.000198989
			3.29	72.8876	0.000199407
			3.3	72.8581	0.000199825
			3.31	72.8286	0.000200245
			3.32	72.7991	0.000200665
			3.33	72.7697	0.000201087
			3.34	72.7403	0.000201509
			3.35	72.7109	0.000201932
			3.36	72.6815	0.000202356
			3.37	72.6522	0.000202781
			3.38	72.6228	0.000203207
			3.39	72.5935	0.000203634
			3.4	72.5643	0.000204062
			3.41	72.535	0.00020449
			3.42	72.5058	0.000204919
			3.43	72.4766	0.00020535
			3.44	72.4474	0.000205781
			3.45	72.4182	0.000206213
			3.46	72.3891	0.000206646
			3.47	72.36	0.00020708
			3.48	72.3309	0.000207515
			3.49	72.3018	0.000207951
			3.5	72.2727	0.000208388
			3.51	72.2437	0.000208825
			3.52	72.2147	0.000209264
			3.53	72.1857	0.000209703
			3.54	72.1568	0.000210144
			3.55	72.1279	0.000210585
			3.56	72.099	0.000211027
			3.57	72.0701	0.00021147
			3.58	72.0412	0.000211914
			3.59	72.0124	0.000212359
			3.6	71.9836	0.000212805
			3.61	71.9548	0.000213252
			3.62	71.926	0.0002137
			3.63	71.8973	0.000214149
			3.64	71.8685	0.000214598
			3.65	71.8398	0.000215049
			3.66	71.8112	0.000215501
			3.67	71.7825	0.000215953
			3.68	71.7539	0.000216407
			3.69	71.7253	0.000216861
			3.7	71.6967	0.000217317
			3.71	71.6681	0.000217773
			3.72	71.6396	0.00021823
			3.73	71.6111	0.000218689
			3.74	71.5826	0.000219148
			3.75	71.5541	0.000219608
			3.76	71.5256	0.000220069
			3.77	71.4972	0.000220531
			3.78	71.4688	0.000220995
			3.79	71.4404	0.000221459
			3.8	71.4121	0.000221924
			3.81	71.3837	0.00022239
			3.82	71.3554	0.000222857
			3.83	71.3271	0.000223325
			3.84	71.2989	0.000223794
			3.85	71.2706	0.000224264
			3.86	71.2424	0.000224735
			3.87	71.2142	0.000225207
			3.88	71.186	0.000225679
			3.89	71.1579	0.000226153
			3.9	71.1298	0.000226628
			3.91	71.1016	0.000227104
			3.92	71.0736	0.000227581
			3.93	71.0455	0.000228059
			3.94	71.0175	0.000228538
			3.95	70.9894	0.000229018
			3.96	70.9614	0.000229499
			3.97	70.9335	0.000229981
			3.98	70.9055	0.000230464
			3.99	70.8776	0.000230948
			4	70.8497	0.000231433
			4.01	70.8218	0.000231919
			4.02	70.7939	0.000232406
			4.03	70.7661	0.000232894
			4.04	70.7383	0.000233383
			4.05	70.7105	0.000233873
			4.06	70.6827	0.000234364
			4.07	70.6549	0.000234856
			4.08	70.6272	0.00023535
			4.09	70.5995	0.000235844
			4.1	70.5718	0.000236339
			4.11	70.5442	0.000236835
			4.12	70.5165	0.000237333
			4.13	70.4889	0.000237831
			4.14	70.4613	0.000238331
			4.15	70.4337	0.000238831
			4.16	70.4062	0.000239333
			4.17	70.3787	0.000239835
			4.18	70.3511	0.000240339
			4.19	70.3237	0.000240844
			4.2	70.2962	0.000241349
			4.21	70.2687	0.000241856
			4.22	70.2413	0.000242364
			4.23	70.2139	0.000242873
			4.24	70.1866	0.000243383
			4.25	70.1592	0.000243894
			4.26	70.1319	0.000244406
			4.27	70.1046	0.00024492
			4.28	70.0773	0.000245434
			4.29	70.05	0.000245949
			4.3	70.0228	0.000246466
			4.31	69.9955	0.000246983
			4.32	69.9683	0.000247502
			4.33	69.9411	0.000248022
			4.34	69.914	0.000248543
			4.35	69.8869	0.000249065
			4.36	69.8597	0.000249588
			4.37	69.8326	0.000250112
			4.38	69.8056	0.000250637
			4.39	69.7785	0.000251163
			4.4	69.7515	0.000251691
			4.41	69.7245	0.000252219
			4.42	69.6975	0.000252749
			4.43	69.6705	0.00025328
			4.44	69.6436	0.000253812
			4.45	69.6167	0.000254345
			4.46	69.5898	0.000254879
			4.47	69.5629	0.000255414
			4.48	69.536	0.00025595
			4.49	69.5092	0.000256488
			4.5	69.4824	0.000257027
			4.51	69.4556	0.000257566
			4.52	69.4288	0.000258107
			4.53	69.4021	0.000258649
			4.54	69.3754	0.000259192
			4.55	69.3487	0.000259737
			4.56	69.322	0.000260282
			4.57	69.2953	0.000260829
			4.58	69.2687	0.000261376
			4.59	69.242	0.000261925
			4.6	69.2154	0.000262475
			4.61	69.1889	0.000263027
			4.62	69.1623	0.000263579
			4.63	69.1358	0.000264132
			4.64	69.1093	0.000264687
			4.65	69.0828	0.000265243
			4.66	69.0563	0.0002658
			4.67	69.0298	0.000266358
			4.68	69.0034	0.000266918
			4.69	68.977	0.000267478
			4.7	68.9506	0.00026804
			4.71	68.9242	0.000268603
			4.72	68.8979	0.000269167
			4.73	68.8716	0.000269732
			4.74	68.8453	0.000270298
			4.75	68.819	0.000270866
			4.76	68.7927	0.000271435
			4.77	68.7665	0.000272005
			4.78	68.7403	0.000272576
			4.79	68.7141	0.000273148
			4.8	68.6879	0.000273722
			4.81	68.6617	0.000274297
			4.82	68.6356	0.000274873
			4.83	68.6095	0.00027545
			4.84	68.5834	0.000276029
			4.85	68.5573	0.000276608
			4.86	68.5313	0.000277189
			4.87	68.5052	0.000277771
			4.88	68.4792	0.000278355
			4.89	68.4532	0.000278939
			4.9	68.4273	0.000279525
			4.91	68.4013	0.000280112
			4.92	68.3754	0.0002807
			4.93	68.3495	0.00028129
			4.94	68.3236	0.00028188
			4.95	68.2977	0.000282472
			4.96	68.2719	0.000283065
			4.97	68.2461	0.00028366
			4.98	68.2203	0.000284256
			4.99	68.1945	0.000284852
			5	68.1687	0.000285451
			5.01	68.143	0.00028605
			5.02	68.1173	0.000286651
			5.03	68.0916	0.000287253
			5.04	68.0659	0.000287856
			5.05	68.0402	0.000288461
			5.06	68.0146	0.000289066
			5.07	67.989	0.000289673
			5.08	67.9634	0.000290282
			5.09	67.9378	0.000290891
			5.1	67.9122	0.000291502
			5.11	67.8867	0.000292114
			5.12	67.8612	0.000292728
			5.13	67.8357	0.000293342
			5.14	67.8102	0.000293958
			5.15	67.7848	0.000294576
			5.16	67.7593	0.000295194
			5.17	67.7339	0.000295814
			5.18	67.7085	0.000296435
			5.19	67.6831	0.000297058
			5.2	67.6578	0.000297682
			5.21	67.6325	0.000298307
			5.22	67.6071	0.000298933
			5.23	67.5819	0.000299561
			5.24	67.5566	0.00030019
			5.25	67.5313	0.000300821
			5.26	67.5061	0.000301452
			5.27	67.4809	0.000302085
			5.28	67.4557	0.00030272
			5.29	67.4305	0.000303355
			5.3	67.4054	0.000303993
			5.31	67.3802	0.000304631
			5.32	67.3551	0.000305271
			5.33	67.33	0.000305912
			5.34	67.305	0.000306554
			5.35	67.2799	0.000307198
			5.36	67.2549	0.000307843
			5.37	67.2299	0.000308489
			5.38	67.2049	0.000309137
			5.39	67.1799	0.000309787
			5.4	67.155	0.000310437
			5.41	67.13	0.000311089
			5.42	67.1051	0.000311742
			5.43	67.0802	0.000312397
			5.44	67.0554	0.000313053
			5.45	67.0305	0.00031371
			5.46	67.0057	0.000314369
			5.47	66.9809	0.000315029
			5.48	66.9561	0.000315691
			5.49	66.9313	0.000316354
			5.5	66.9066	0.000317018
			5.51	66.8818	0.000317684
			5.52	66.8571	0.000318351
			5.53	66.8324	0.00031902
			5.54	66.8077	0.00031969
			5.55	66.7831	0.000320361
			5.56	66.7585	0.000321034
			5.57	66.7338	0.000321708
			5.58	66.7093	0.000322383
			5.59	66.6847	0.00032306
			5.6	66.6601	0.000323739
			5.61	66.6356	0.000324419
			5.62	66.6111	0.0003251
			5.63	66.5866	0.000325783
			5.64	66.5621	0.000326467
			5.65	66.5376	0.000327152
			5.66	66.5132	0.000327839
			5.67	66.4888	0.000328528
			5.68	66.4644	0.000329218
			5.69	66.44	0.000329909
			5.7	66.4157	0.000330602
			5.71	66.3913	0.000331296
			5.72	66.367	0.000331992
			5.73	66.3427	0.000332689
			5.74	66.3184	0.000333388
			5.75	66.2942	0.000334088
			5.76	66.2699	0.000334789
			5.77	66.2457	0.000335493
			5.78	66.2215	0.000336197
			5.79	66.1973	0.000336903
			5.8	66.1731	0.000337611
			5.81	66.149	0.00033832
			5.82	66.1249	0.00033903
			5.83	66.1008	0.000339742
			5.84	66.0767	0.000340455
			5.85	66.0526	0.00034117
			5.86	66.0285	0.000341887
			5.87	66.0045	0.000342605
			5.88	65.9805	0.000343324
			5.89	65.9565	0.000344045
			5.9	65.9325	0.000344768
			5.91	65.9086	0.000345492
			5.92	65.8847	0.000346217
			5.93	65.8607	0.000346944
			5.94	65.8368	0.000347673
			5.95	65.813	0.000348403
			5.96	65.7891	0.000349135
			5.97	65.7653	0.000349868
			5.98	65.7415	0.000350603
			5.99	65.7177	0.000351339
			6	65.6939	0.000352077
			6.01	65.6701	0.000352816
			6.02	65.6464	0.000353557
			6.03	65.6226	0.000354299
			6.04	65.5989	0.000355043
			6.05	65.5752	0.000355789
			6.06	65.5516	0.000356536
			6.07	65.5279	0.000357285
			6.08	65.5043	0.000358035
			6.09	65.4807	0.000358787
			6.1	65.4571	0.000359541
			6.11	65.4335	0.000360296
			6.12	65.41	0.000361052
			6.13	65.3864	0.00036181
			6.14	65.3629	0.00036257
			6.15	65.3394	0.000363332
			6.16	65.3159	0.000364095
			6.17	65.2925	0.000364859
			6.18	65.269	0.000365625
			6.19	65.2456	0.000366393
			6.2	65.2222	0.000367163
			6.21	65.1988	0.000367934
			6.22	65.1755	0.000368706
			6.23	65.1521	0.000369481
			6.24	65.1288	0.000370257
			6.25	65.1055	0.000371034
			6.26	65.0822	0.000371813
			6.27	65.0589	0.000372594
			6.28	65.0357	0.000373377
			6.29	65.0124	0.000374161
			6.3	64.9892	0.000374946
			6.31	64.966	0.000375734
			6.32	64.9428	0.000376523
			6.33	64.9197	0.000377313
			6.34	64.8965	0.000378106
			6.35	64.8734	0.0003789
			6.36	64.8503	0.000379696
			6.37	64.8272	0.000380493
			6.38	64.8041	0.000381292
			6.39	64.7811	0.000382093
			6.4	64.758	0.000382895
			6.41	64.735	0.000383699
			6.42	64.712	0.000384505
			6.43	64.6891	0.000385312
			6.44	64.6661	0.000386122
			6.45	64.6432	0.000386932
			6.46	64.6202	0.000387745
			6.47	64.5973	0.000388559
			6.48	64.5744	0.000389375
			6.49	64.5516	0.000390193
			6.5	64.5287	0.000391012
			6.51	64.5059	0.000391833
			6.52	64.4831	0.000392656
			6.53	64.4603	0.000393481
			6.54	64.4375	0.000394307
			6.55	64.4148	0.000395135
			6.56	64.392	0.000395965
			6.57	64.3693	0.000396796
			6.58	64.3466	0.00039763
			6.59	64.3239	0.000398465
			6.6	64.3012	0.000399302
			6.61	64.2786	0.00040014
			6.62	64.256	0.00040098
			6.63	64.2333	0.000401822
			6.64	64.2108	0.000402666
			6.65	64.1882	0.000403512
			6.66	64.1656	0.000404359
			6.67	64.1431	0.000405208
			6.68	64.1206	0.000406059
			6.69	64.098	0.000406912
			6.7	64.0756	0.000407767
			6.71	64.0531	0.000408623
			6.72	64.0306	0.000409481
			6.73	64.0082	0.000410341
			6.74	63.9858	0.000411203
			6.75	63.9634	0.000412066
			6.76	63.941	0.000412931
			6.77	63.9187	0.000413799
			6.78	63.8963	0.000414668
			6.79	63.874	0.000415538
			6.8	63.8517	0.000416411
			6.81	63.8294	0.000417286
			6.82	63.8071	0.000418162
			6.83	63.7849	0.00041904
			6.84	63.7626	0.00041992
			6.85	63.7404	0.000420802
			6.86	63.7182	0.000421685
			6.87	63.696	0.000422571
			6.88	63.6739	0.000423458
			6.89	63.6517	0.000424348
			6.9	63.6296	0.000425239
			6.91	63.6075	0.000426132
			6.92	63.5854	0.000427027
			6.93	63.5633	0.000427923
			6.94	63.5412	0.000428822
			6.95	63.5192	0.000429723
			6.96	63.4972	0.000430625
			6.97	63.4752	0.000431529
			6.98	63.4532	0.000432436
			6.99	63.4312	0.000433344
			7	63.4093	0.000434254
			7.01	63.3873	0.000435166
			7.02	63.3654	0.000436079
			7.03	63.3435	0.000436995
			7.04	63.3216	0.000437913
			7.05	63.2998	0.000438833
			7.06	63.2779	0.000439754
			7.07	63.2561	0.000440678
			7.08	63.2343	0.000441603
			7.09	63.2125	0.00044253
			7.1	63.1907	0.00044346
			7.11	63.1689	0.000444391
			7.12	63.1472	0.000445324
			7.13	63.1255	0.000446259
			7.14	63.1038	0.000447196
			7.15	63.0821	0.000448136
			7.16	63.0604	0.000449077
			7.17	63.0387	0.00045002
			7.18	63.0171	0.000450965
			7.19	62.9955	0.000451912
			7.2	62.9739	0.000452861
			7.21	62.9523	0.000453812
			7.22	62.9307	0.000454765
			7.23	62.9091	0.00045572
			7.24	62.8876	0.000456677
			7.25	62.8661	0.000457636
			7.26	62.8446	0.000458597
			7.27	62.8231	0.00045956
			7.28	62.8016	0.000460525
			7.29	62.7802	0.000461492
			7.3	62.7588	0.000462461
			7.31	62.7373	0.000463432
			7.32	62.7159	0.000464406
			7.33	62.6946	0.000465381
			7.34	62.6732	0.000466358
			7.35	62.6519	0.000467338
			7.36	62.6305	0.000468319
			7.37	62.6092	0.000469302
			7.38	62.5879	0.000470288
			7.39	62.5666	0.000471276
			7.4	62.5454	0.000472265
			7.41	62.5241	0.000473257
			7.42	62.5029	0.000474251
			7.43	62.4817	0.000475247
			7.44	62.4605	0.000476245
			7.45	62.4393	0.000477245
			7.46	62.4182	0.000478247
			7.47	62.397	0.000479251
			7.48	62.3759	0.000480258
			7.49	62.3548	0.000481266
			7.5	62.3337	0.000482277
			7.51	62.3126	0.00048329
			7.52	62.2915	0.000484305
			7.53	62.2705	0.000485322
			7.54	62.2495	0.000486341
			7.55	62.2285	0.000487362
			7.56	62.2075	0.000488386
			7.57	62.1865	0.000489411
			7.58	62.1655	0.000490439
			7.59	62.1446	0.000491469
			7.6	62.1237	0.000492501
			7.61	62.1028	0.000493535
			7.62	62.0819	0.000494572
			7.63	62.061	0.00049561
			7.64	62.0401	0.000496651
			7.65	62.0193	0.000497694
			7.66	61.9985	0.000498739
			7.67	61.9777	0.000499787
			7.68	61.9569	0.000500836
			7.69	61.9361	0.000501888
			7.7	61.9153	0.000502942
			7.71	61.8946	0.000503998
			7.72	61.8739	0.000505057
			7.73	61.8532	0.000506117
			7.74	61.8325	0.00050718
			7.75	61.8118	0.000508245
			7.76	61.7911	0.000509312
			7.77	61.7705	0.000510382
			7.78	61.7499	0.000511454
			7.79	61.7293	0.000512528
			7.8	61.7087	0.000513604
			7.81	61.6881	0.000514683
			7.82	61.6675	0.000515763
			7.83	61.647	0.000516847
			7.84	61.6265	0.000517932
			7.85	61.606	0.00051902
			7.86	61.5855	0.00052011
			7.87	61.565	0.000521202
			7.88	61.5445	0.000522296
			7.89	61.5241	0.000523393
			7.9	61.5037	0.000524492
			7.91	61.4832	0.000525594
			7.92	61.4628	0.000526697
			7.93	61.4425	0.000527804
			7.94	61.4221	0.000528912
			7.95	61.4018	0.000530023
			7.96	61.3814	0.000531136
			7.97	61.3611	0.000532251
			7.98	61.3408	0.000533369
			7.99	61.3205	0.000534489
			8	61.3003	0.000535611
			8.01	61.28	0.000536736
			8.02	61.2598	0.000537863
			8.03	61.2396	0.000538993
			8.04	61.2194	0.000540125
			8.05	61.1992	0.000541259
			8.06	61.179	0.000542396
			8.07	61.1589	0.000543535
			8.08	61.1387	0.000544676
			8.09	61.1186	0.00054582
			8.1	61.0985	0.000546966
			8.11	61.0784	0.000548115
			8.12	61.0583	0.000549266
			8.13	61.0383	0.000550419
			8.14	61.0182	0.000551575
			8.15	60.9982	0.000552733
			8.16	60.9782	0.000553894
			8.17	60.9582	0.000555057
			8.18	60.9382	0.000556223
			8.19	60.9183	0.000557391
			8.2	60.8983	0.000558561
			8.21	60.8784	0.000559734
			8.22	60.8585	0.00056091
			8.23	60.8386	0.000562088
			8.24	60.8187	0.000563268
			8.25	60.7988	0.000564451
			8.26	60.779	0.000565636
			8.27	60.7592	0.000566824
			8.28	60.7394	0.000568015
			8.29	60.7195	0.000569207
			8.3	60.6998	0.000570403
			8.31	60.68	0.000571601
			8.32	60.6602	0.000572801
			8.33	60.6405	0.000574004
			8.34	60.6208	0.000575209
			8.35	60.6011	0.000576417
			8.36	60.5814	0.000577628
			8.37	60.5617	0.000578841
			8.38	60.542	0.000580056
			8.39	60.5224	0.000581274
			8.4	60.5028	0.000582495
			8.41	60.4832	0.000583718
			8.42	60.4636	0.000584944
			8.43	60.444	0.000586172
			8.44	60.4244	0.000587403
			8.45	60.4049	0.000588637
			8.46	60.3853	0.000589873
			8.47	60.3658	0.000591112
			8.48	60.3463	0.000592353
			8.49	60.3268	0.000593597
			8.5	60.3074	0.000594844
			8.51	60.2879	0.000596093
			8.52	60.2685	0.000597345
			8.53	60.249	0.000598599
			8.54	60.2296	0.000599856
			8.55	60.2102	0.000601116
			8.56	60.1909	0.000602378
			8.57	60.1715	0.000603643
			8.58	60.1521	0.000604911
			8.59	60.1328	0.000606181
			8.6	60.1135	0.000607454
			8.61	60.0942	0.00060873
			8.62	60.0749	0.000610008
			8.63	60.0556	0.000611289
			8.64	60.0364	0.000612573
			8.65	60.0171	0.000613859
			8.66	59.9979	0.000615148
			8.67	59.9787	0.00061644
			8.68	59.9595	0.000617735
			8.69	59.9403	0.000619032
			8.7	59.9212	0.000620332
			8.71	59.902	0.000621635
			8.72	59.8829	0.00062294
			8.73	59.8638	0.000624248
			8.74	59.8447	0.000625559
			8.75	59.8256	0.000626873
			8.76	59.8065	0.000628189
			8.77	59.7875	0.000629508
			8.78	59.7684	0.00063083
			8.79	59.7494	0.000632155
			8.8	59.7304	0.000633483
			8.81	59.7114	0.000634813
			8.82	59.6924	0.000636146
			8.83	59.6735	0.000637482
			8.84	59.6545	0.000638821
			8.85	59.6356	0.000640162
			8.86	59.6167	0.000641506
			8.87	59.5978	0.000642854
			8.88	59.5789	0.000644204
			8.89	59.56	0.000645556
			8.9	59.5411	0.000646912
			8.91	59.5223	0.000648271
			8.92	59.5035	0.000649632
			8.93	59.4846	0.000650996
			8.94	59.4658	0.000652363
			8.95	59.4471	0.000653733
			8.96	59.4283	0.000655106
			8.97	59.4095	0.000656482
			8.98	59.3908	0.00065786
			8.99	59.3721	0.000659242
			9	59.3534	0.000660626
			9.01	59.3347	0.000662014
			9.02	59.316	0.000663404
			9.03	59.2973	0.000664797
			9.04	59.2787	0.000666193
			9.05	59.2601	0.000667592
			9.06	59.2414	0.000668994
			9.07	59.2228	0.000670399
			9.08	59.2042	0.000671807
			9.09	59.1857	0.000673218
			9.1	59.1671	0.000674631
			9.11	59.1486	0.000676048
			9.12	59.13	0.000677468
			9.13	59.1115	0.00067889
			9.14	59.093	0.000680316
			9.15	59.0745	0.000681745
			9.16	59.0561	0.000683176
			9.17	59.0376	0.000684611
			9.18	59.0192	0.000686049
			9.19	59.0007	0.00068749
			9.2	58.9823	0.000688933
			9.21	58.9639	0.00069038
			9.22	58.9456	0.00069183
			9.23	58.9272	0.000693283
			9.24	58.9088	0.000694739
			9.25	58.8905	0.000696198
			9.26	58.8722	0.00069766
			9.27	58.8539	0.000699125
			9.28	58.8356	0.000700593
			9.29	58.8173	0.000702064
			9.3	58.799	0.000703538
			9.31	58.7808	0.000705016
			9.32	58.7625	0.000706496
			9.33	58.7443	0.00070798
			9.34	58.7261	0.000709467
			9.35	58.7079	0.000710957
			9.36	58.6897	0.00071245
			9.37	58.6716	0.000713946
			9.38	58.6534	0.000715445
			9.39	58.6353	0.000716947
			9.4	58.6172	0.000718453
			9.41	58.5991	0.000719962
			9.42	58.581	0.000721474
			9.43	58.5629	0.000722989
			9.44	58.5448	0.000724507
			9.45	58.5268	0.000726029
			9.46	58.5088	0.000727553
			9.47	58.4907	0.000729081
			9.48	58.4727	0.000730612
			9.49	58.4548	0.000732146
			9.5	58.4368	0.000733684
			9.51	58.4188	0.000735225
			9.52	58.4009	0.000736769
			9.53	58.3829	0.000738316
			9.54	58.365	0.000739866
			9.55	58.3471	0.00074142
			9.56	58.3292	0.000742977
			9.57	58.3114	0.000744537
			9.58	58.2935	0.000746101
			9.59	58.2756	0.000747668
			9.6	58.2578	0.000749238
			9.61	58.24	0.000750811
			9.62	58.2222	0.000752388
			9.63	58.2044	0.000753968
			9.64	58.1866	0.000755551
			9.65	58.1689	0.000757138
			9.66	58.1511	0.000758728
			9.67	58.1334	0.000760321
			9.68	58.1157	0.000761918
			9.69	58.098	0.000763518
			9.7	58.0803	0.000765121
			9.71	58.0626	0.000766728
			9.72	58.0449	0.000768338
			9.73	58.0273	0.000769952
			9.74	58.0097	0.000771569
			9.75	57.992	0.000773189
			9.76	57.9744	0.000774813
			9.77	57.9568	0.00077644
			9.78	57.9393	0.00077807
			9.79	57.9217	0.000779704
			9.8	57.9042	0.000781341
			9.81	57.8866	0.000782982
			9.82	57.8691	0.000784627
			9.83	57.8516	0.000786274
			9.84	57.8341	0.000787925
			9.85	57.8166	0.00078958
			9.86	57.7992	0.000791238
			9.87	57.7817	0.0007929
			9.88	57.7643	0.000794565
			9.89	57.7468	0.000796234
			9.9	57.7294	0.000797906
			9.91	57.712	0.000799581
			9.92	57.6947	0.00080126
			9.93	57.6773	0.000802943
			9.94	57.6599	0.000804629
			9.95	57.6426	0.000806319
			9.96	57.6253	0.000808012
			9.97	57.608	0.000809709
			9.98	57.5907	0.000811409
			9.99	57.5734	0.000813113
			10	57.5561	0.000814821
			10.01	57.5389	0.000816532
			10.02	57.5216	0.000818247
			10.03	57.5044	0.000819965
			10.04	57.4872	0.000821687
			10.05	57.47	0.000823412
			10.06	57.4528	0.000825142
			10.07	57.4356	0.000826874
			10.08	57.4184	0.000828611
			10.09	57.4013	0.000830351
			10.1	57.3842	0.000832095
			10.11	57.367	0.000833842
			10.12	57.3499	0.000835593
			10.13	57.3328	0.000837348
			10.14	57.3158	0.000839106
			10.15	57.2987	0.000840868
			10.16	57.2817	0.000842634
			10.17	57.2646	0.000844404
			10.18	57.2476	0.000846177
			10.19	57.2306	0.000847954
			10.2	57.2136	0.000849735
			10.21	57.1966	0.000851519
			10.22	57.1796	0.000853307
			10.23	57.1627	0.000855099
			10.24	57.1457	0.000856895
			10.25	57.1288	0.000858695
			10.26	57.1119	0.000860498
			10.27	57.095	0.000862305
			10.28	57.0781	0.000864116
			10.29	57.0612	0.00086593
			10.3	57.0444	0.000867749
			10.31	57.0275	0.000869571
			10.32	57.0107	0.000871397
			10.33	56.9939	0.000873227
			10.34	56.9771	0.000875061
			10.35	56.9603	0.000876898
			10.36	56.9435	0.00087874
			10.37	56.9267	0.000880585
			10.38	56.91	0.000882435
			10.39	56.8932	0.000884288
			10.4	56.8765	0.000886145
			10.41	56.8598	0.000888006
			10.42	56.8431	0.00088987
			10.43	56.8264	0.000891739
			10.44	56.8097	0.000893612
			10.45	56.7931	0.000895488
			10.46	56.7764	0.000897369
			10.47	56.7598	0.000899253
			10.48	56.7432	0.000901142
			10.49	56.7266	0.000903034
			10.5	56.71	0.000904931
			10.51	56.6934	0.000906831
			10.52	56.6768	0.000908735
			10.53	56.6603	0.000910644
			10.54	56.6437	0.000912556
			10.55	56.6272	0.000914472
			10.56	56.6107	0.000916393
			10.57	56.5942	0.000918317
			10.58	56.5777	0.000920246
			10.59	56.5612	0.000922178
			10.6	56.5447	0.000924115
			10.61	56.5283	0.000926055
			10.62	56.5119	0.000928
			10.63	56.4954	0.000929949
			10.64	56.479	0.000931902
			10.65	56.4626	0.000933859
			10.66	56.4463	0.00093582
			10.67	56.4299	0.000937785
			10.68	56.4135	0.000939754
			10.69	56.3972	0.000941728
			10.7	56.3809	0.000943705
			10.71	56.3645	0.000945687
			10.72	56.3482	0.000947673
			10.73	56.3319	0.000949663
			10.74	56.3157	0.000951658
			10.75	56.2994	0.000953656
			10.76	56.2831	0.000955659
			10.77	56.2669	0.000957666
			10.78	56.2507	0.000959677
			10.79	56.2345	0.000961692
			10.8	56.2183	0.000963712
			10.81	56.2021	0.000965735
			10.82	56.1859	0.000967763
			10.83	56.1697	0.000969796
			10.84	56.1536	0.000971832
			10.85	56.1375	0.000973873
			10.86	56.1213	0.000975918
			10.87	56.1052	0.000977968
			10.88	56.0891	0.000980021
			10.89	56.073	0.00098208
			10.9	56.057	0.000984142
			10.91	56.0409	0.000986209
			10.92	56.0249	0.00098828
			10.93	56.0088	0.000990355
			10.94	55.9928	0.000992435
			10.95	55.9768	0.000994519
			10.96	55.9608	0.000996607
			10.97	55.9448	0.0009987
			10.98	55.9289	0.0010008
			10.99	55.9129	0.0010029
			11	55.897	0.00100501
			11.01	55.881	0.00100712
			11.02	55.8651	0.00100923
			11.03	55.8492	0.00101135
			11.04	55.8333	0.00101347
			11.05	55.8174	0.0010156
			11.06	55.8016	0.00101774
			11.07	55.7857	0.00101987
			11.08	55.7699	0.00102201
			11.09	55.754	0.00102416
			11.1	55.7382	0.00102631
			11.11	55.7224	0.00102847
			11.12	55.7066	0.00103063
			11.13	55.6909	0.00103279
			11.14	55.6751	0.00103496
			11.15	55.6593	0.00103713
			11.16	55.6436	0.00103931
			11.17	55.6279	0.00104149
			11.18	55.6122	0.00104368
			11.19	55.5964	0.00104587
			11.2	55.5808	0.00104807
			11.21	55.5651	0.00105027
			11.22	55.5494	0.00105247
			11.23	55.5338	0.00105469
			11.24	55.5181	0.0010569
			11.25	55.5025	0.00105912
			11.26	55.4869	0.00106134
			11.27	55.4713	0.00106357
			11.28	55.4557	0.00106581
			11.29	55.4401	0.00106804
			11.3	55.4245	0.00107029
			11.31	55.409	0.00107253
			11.32	55.3934	0.00107479
			11.33	55.3779	0.00107704
			11.34	55.3624	0.00107931
			11.35	55.3469	0.00108157
			11.36	55.3314	0.00108384
			11.37	55.3159	0.00108612
			11.38	55.3005	0.0010884
			11.39	55.285	0.00109069
			11.4	55.2696	0.00109298
			11.41	55.2541	0.00109527
			11.42	55.2387	0.00109757
			11.43	55.2233	0.00109988
			11.44	55.2079	0.00110219
			11.45	55.1925	0.0011045
			11.46	55.1772	0.00110682
			11.47	55.1618	0.00110914
			11.48	55.1465	0.00111147
			11.49	55.1311	0.00111381
			11.5	55.1158	0.00111615
			11.51	55.1005	0.00111849
			11.52	55.0852	0.00112084
			11.53	55.0699	0.00112319
			11.54	55.0547	0.00112555
			11.55	55.0394	0.00112792
			11.56	55.0242	0.00113028
			11.57	55.0089	0.00113266
			11.58	54.9937	0.00113504
			11.59	54.9785	0.00113742
			11.6	54.9633	0.00113981
			11.61	54.9481	0.0011422
			11.62	54.933	0.0011446
			11.63	54.9178	0.001147
			11.64	54.9026	0.00114941
			11.65	54.8875	0.00115183
			11.66	54.8724	0.00115425
			11.67	54.8573	0.00115667
			11.68	54.8422	0.0011591
			11.69	54.8271	0.00116153
			11.7	54.812	0.00116397
			11.71	54.7969	0.00116642
			11.72	54.7819	0.00116887
			11.73	54.7669	0.00117132
			11.74	54.7518	0.00117378
			11.75	54.7368	0.00117625
			11.76	54.7218	0.00117872
			11.77	54.7068	0.00118119
			11.78	54.6918	0.00118367
			11.79	54.6769	0.00118616
			11.8	54.6619	0.00118865
			11.81	54.647	0.00119114
			11.82	54.632	0.00119365
			11.83	54.6171	0.00119615
			11.84	54.6022	0.00119866
			11.85	54.5873	0.00120118
			11.86	54.5724	0.0012037
			11.87	54.5576	0.00120623
			11.88	54.5427	0.00120876
			11.89	54.5279	0.0012113
			11.9	54.513	0.00121385
			11.91	54.4982	0.0012164
			11.92	54.4834	0.00121895
			11.93	54.4686	0.00122151
			11.94	54.4538	0.00122408
			11.95	54.439	0.00122665
			11.96	54.4242	0.00122922
			11.97	54.4095	0.0012318
			11.98	54.3947	0.00123439
			11.99	54.38	0.00123698
			12	54.3653	0.00123958
			12.01	54.3506	0.00124218
			12.02	54.3359	0.00124479
			12.03	54.3212	0.00124741
			12.04	54.3065	0.00125003
			12.05	54.2919	0.00125265
			12.06	54.2772	0.00125528
			12.07	54.2626	0.00125792
			12.08	54.248	0.00126056
			12.09	54.2334	0.00126321
			12.1	54.2188	0.00126586
			12.11	54.2042	0.00126852
			12.12	54.1896	0.00127118
			12.13	54.175	0.00127385
			12.14	54.1605	0.00127653
			12.15	54.1459	0.00127921
			12.16	54.1314	0.00128189
			12.17	54.1169	0.00128458
			12.18	54.1024	0.00128728
			12.19	54.0879	0.00128999
			12.2	54.0734	0.00129269
			12.21	54.0589	0.00129541
			12.22	54.0444	0.00129813
			12.23	54.03	0.00130086
			12.24	54.0156	0.00130359
			12.25	54.0011	0.00130632
			12.26	53.9867	0.00130907
			12.27	53.9723	0.00131182
			12.28	53.9579	0.00131457
			12.29	53.9435	0.00131733
			12.3	53.9292	0.0013201
			12.31	53.9148	0.00132287
			12.32	53.9005	0.00132565
			12.33	53.8861	0.00132843
			12.34	53.8718	0.00133122
			12.35	53.8575	0.00133402
			12.36	53.8432	0.00133682
			12.37	53.8289	0.00133963
			12.38	53.8146	0.00134244
			12.39	53.8004	0.00134526
			12.4	53.7861	0.00134808
			12.41	53.7719	0.00135092
			12.42	53.7576	0.00135375
			12.43	53.7434	0.0013566
			12.44	53.7292	0.00135944
			12.45	53.715	0.0013623
			12.46	53.7008	0.00136516
			12.47	53.6866	0.00136803
			12.48	53.6725	0.0013709
			12.49	53.6583	0.00137378
			12.5	53.6442	0.00137666
			12.51	53.63	0.00137955
			12.52	53.6159	0.00138245
			12.53	53.6018	0.00138535
			12.54	53.5877	0.00138826
			12.55	53.5736	0.00139118
			12.56	53.5596	0.0013941
			12.57	53.5455	0.00139703
			12.58	53.5314	0.00139996
			12.59	53.5174	0.0014029
			12.6	53.5034	0.00140585
			12.61	53.4894	0.0014088
			12.62	53.4753	0.00141176
			12.63	53.4614	0.00141472
			12.64	53.4474	0.00141769
			12.65	53.4334	0.00142067
			12.66	53.4194	0.00142365
			12.67	53.4055	0.00142664
			12.68	53.3915	0.00142964
			12.69	53.3776	0.00143264
			12.7	53.3637	0.00143565
			12.71	53.3498	0.00143867
			12.72	53.3359	0.00144169
			12.73	53.322	0.00144471
			12.74	53.3081	0.00144775
			12.75	53.2943	0.00145079
			12.76	53.2804	0.00145384
			12.77	53.2666	0.00145689
			12.78	53.2528	0.00145995
			12.79	53.2389	0.00146301
			12.8	53.2251	0.00146609
			12.81	53.2113	0.00146917
			12.82	53.1975	0.00147225
			12.83	53.1838	0.00147534
			12.84	53.17	0.00147844
			12.85	53.1563	0.00148154
			12.86	53.1425	0.00148466
			12.87	53.1288	0.00148777
			12.88	53.1151	0.0014909
			12.89	53.1014	0.00149403
			12.9	53.0877	0.00149717
			12.91	53.074	0.00150031
			12.92	53.0603	0.00150346
			12.93	53.0466	0.00150662
			12.94	53.033	0.00150978
			12.95	53.0193	0.00151295
			12.96	53.0057	0.00151613
			12.97	52.9921	0.00151931
			12.98	52.9785	0.0015225
			12.99	52.9649	0.0015257
			13	52.9513	0.00152891
			13.01	52.9377	0.00153212
			13.02	52.9242	0.00153533
			13.03	52.9106	0.00153856
			13.04	52.8971	0.00154179
			13.05	52.8835	0.00154503
			13.06	52.87	0.00154827
			13.07	52.8565	0.00155152
			13.08	52.843	0.00155478
			13.09	52.8295	0.00155805
			13.1	52.816	0.00156132
			13.11	52.8025	0.0015646
			13.12	52.7891	0.00156788
			13.13	52.7756	0.00157118
			13.14	52.7622	0.00157447
			13.15	52.7488	0.00157778
			13.16	52.7354	0.00158109
			13.17	52.722	0.00158441
			13.18	52.7086	0.00158774
			13.19	52.6952	0.00159108
			13.2	52.6818	0.00159442
			13.21	52.6684	0.00159777
			13.22	52.6551	0.00160112
			13.23	52.6418	0.00160448
			13.24	52.6284	0.00160785
			13.25	52.6151	0.00161123
			13.26	52.6018	0.00161461
			13.27	52.5885	0.001618
			13.28	52.5752	0.0016214
			13.29	52.5619	0.00162481
			13.3	52.5487	0.00162822
			13.31	52.5354	0.00163164
			13.32	52.5222	0.00163506
			13.33	52.5089	0.0016385
			13.34	52.4957	0.00164194
			13.35	52.4825	0.00164539
			13.36	52.4693	0.00164884
			13.37	52.4561	0.0016523
			13.38	52.4429	0.00165577
			13.39	52.4297	0.00165925
			13.4	52.4166	0.00166274
			13.41	52.4034	0.00166623
			13.42	52.3903	0.00166973
			13.43	52.3772	0.00167323
			13.44	52.364	0.00167675
			13.45	52.3509	0.00168027
			13.46	52.3378	0.0016838
			13.47	52.3248	0.00168733
			13.48	52.3117	0.00169088
			13.49	52.2986	0.00169443
			13.5	52.2856	0.00169799
			13.51	52.2725	0.00170155
			13.52	52.2595	0.00170512
			13.53	52.2465	0.0017087
			13.54	52.2334	0.00171229
			13.55	52.2204	0.00171589
			13.56	52.2074	0.00171949
			13.57	52.1945	0.0017231
			13.58	52.1815	0.00172672
			13.59	52.1685	0.00173035
			13.6	52.1556	0.00173398
			13.61	52.1426	0.00173762
			13.62	52.1297	0.00174127
			13.63	52.1168	0.00174493
			13.64	52.1039	0.00174859
			13.65	52.091	0.00175227
			13.66	52.0781	0.00175594
			13.67	52.0652	0.00175963
			13.68	52.0523	0.00176333
			13.69	52.0395	0.00176703
			13.7	52.0266	0.00177074
			13.71	52.0138	0.00177446
			13.72	52.001	0.00177819
			13.73	51.9881	0.00178192
			13.74	51.9753	0.00178566
			13.75	51.9625	0.00178941
			13.76	51.9497	0.00179317
			13.77	51.937	0.00179694
			13.78	51.9242	0.00180071
			13.79	51.9114	0.00180449
			13.8	51.8987	0.00180828
			13.81	51.886	0.00181208
			13.82	51.8732	0.00181588
			13.83	51.8605	0.0018197
			13.84	51.8478	0.00182352
			13.85	51.8351	0.00182735
			13.86	51.8224	0.00183118
			13.87	51.8098	0.00183503
			13.88	51.7971	0.00183888
			13.89	51.7844	0.00184275
			13.9	51.7718	0.00184662
			13.91	51.7592	0.00185049
			13.92	51.7465	0.00185438
			13.93	51.7339	0.00185827
			13.94	51.7213	0.00186218
			13.95	51.7087	0.00186609
			13.96	51.6961	0.00187
			13.97	51.6836	0.00187393
			13.98	51.671	0.00187787
			13.99	51.6584	0.00188181
			14	51.6459	0.00188576
			14.01	51.6334	0.00188972
			14.02	51.6208	0.00189369
			14.03	51.6083	0.00189767
			14.04	51.5958	0.00190165
			14.05	51.5833	0.00190565
			14.06	51.5708	0.00190965
			14.07	51.5584	0.00191366
			14.08	51.5459	0.00191768
			14.09	51.5334	0.0019217
			14.1	51.521	0.00192574
			14.11	51.5086	0.00192978
			14.12	51.4961	0.00193384
			14.13	51.4837	0.0019379
			14.14	51.4713	0.00194197
			14.15	51.4589	0.00194605
			14.16	51.4465	0.00195013
			14.17	51.4342	0.00195423
			14.18	51.4218	0.00195833
			14.19	51.4094	0.00196244
			14.2	51.3971	0.00196656
			14.21	51.3848	0.00197069
			14.22	51.3724	0.00197483
			14.23	51.3601	0.00197898
			14.24	51.3478	0.00198314
			14.25	51.3355	0.0019873
			14.26	51.3232	0.00199147
			14.27	51.3109	0.00199566
			14.28	51.2987	0.00199985
			14.29	51.2864	0.00200405
			14.3	51.2742	0.00200825
			14.31	51.2619	0.00201247
			14.32	51.2497	0.0020167
			14.33	51.2375	0.00202093
			14.34	51.2253	0.00202518
			14.35	51.2131	0.00202943
			14.36	51.2009	0.00203369
			14.37	51.1887	0.00203796
			14.38	51.1765	0.00204224
			14.39	51.1644	0.00204653
			14.4	51.1522	0.00205083
			14.41	51.1401	0.00205514
			14.42	51.128	0.00205945
			14.43	51.1158	0.00206378
			14.44	51.1037	0.00206811
			14.45	51.0916	0.00207245
			14.46	51.0795	0.00207681
			14.47	51.0675	0.00208117
			14.48	51.0554	0.00208554
			14.49	51.0433	0.00208992
			14.5	51.0313	0.00209431
			14.51	51.0192	0.0020987
			14.52	51.0072	0.00210311
			14.53	50.9952	0.00210753
			14.54	50.9832	0.00211195
			14.55	50.9711	0.00211639
			14.56	50.9591	0.00212083
			14.57	50.9472	0.00212529
			14.58	50.9352	0.00212975
			14.59	50.9232	0.00213422
			14.6	50.9113	0.0021387
			14.61	50.8993	0.0021432
			14.62	50.8874	0.0021477
			14.63	50.8754	0.00215221
			14.64	50.8635	0.00215673
			14.65	50.8516	0.00216126
			14.66	50.8397	0.00216579
			14.67	50.8278	0.00217034
			14.68	50.8159	0.0021749
			14.69	50.8041	0.00217947
			14.7	50.7922	0.00218404
			14.71	50.7804	0.00218863
			14.72	50.7685	0.00219323
			14.73	50.7567	0.00219783
			14.74	50.7449	0.00220245
			14.75	50.733	0.00220707
			14.76	50.7212	0.00221171
			14.77	50.7094	0.00221635
			14.78	50.6977	0.00222101
			14.79	50.6859	0.00222567
			14.8	50.6741	0.00223034
			14.81	50.6623	0.00223503
			14.82	50.6506	0.00223972
			14.83	50.6389	0.00224443
			14.84	50.6271	0.00224914
			14.85	50.6154	0.00225386
			14.86	50.6037	0.00225859
			14.87	50.592	0.00226334
			14.88	50.5803	0.00226809
			14.89	50.5686	0.00227285
			14.9	50.5569	0.00227763
			14.91	50.5453	0.00228241
			14.92	50.5336	0.0022872
			14.93	50.522	0.00229201
			14.94	50.5103	0.00229682
			14.95	50.4987	0.00230164
			14.96	50.4871	0.00230648
			14.97	50.4755	0.00231132
			14.98	50.4639	0.00231617
			14.99	50.4523	0.00232104
			15	50.4407	0.00232591
			15.01	50.4291	0.0023308
			15.02	50.4176	0.00233569
			15.03	50.406	0.0023406
			15.04	50.3945	0.00234551
			15.05	50.3829	0.00235044
			15.06	50.3714	0.00235537
			15.07	50.3599	0.00236032
			15.08	50.3484	0.00236528
			15.09	50.3369	0.00237024
			15.1	50.3254	0.00237522
			15.11	50.3139	0.00238021
			15.12	50.3024	0.00238521
			15.13	50.291	0.00239022
			15.14	50.2795	0.00239523
			15.15	50.2681	0.00240026
			15.16	50.2567	0.00240531
			15.17	50.2452	0.00241036
			15.18	50.2338	0.00241542
			15.19	50.2224	0.00242049
			15.2	50.211	0.00242557
			15.21	50.1996	0.00243067
			15.22	50.1882	0.00243577
			15.23	50.1769	0.00244089
			15.24	50.1655	0.00244601
			15.25	50.1541	0.00245115
			15.26	50.1428	0.0024563
			15.27	50.1315	0.00246145
			15.28	50.1201	0.00246662
			15.29	50.1088	0.0024718
			15.3	50.0975	0.00247699
			15.31	50.0862	0.0024822
			15.32	50.0749	0.00248741
			15.33	50.0637	0.00249263
			15.34	50.0524	0.00249787
			15.35	50.0411	0.00250311
			15.36	50.0299	0.00250837
			15.37	50.0186	0.00251364
			15.38	50.0074	0.00251892
			15.39	49.9962	0.0025242
			15.4	49.9849	0.00252951
			15.41	49.9737	0.00253482
			15.42	49.9625	0.00254014
			15.43	49.9513	0.00254548
			15.44	49.9402	0.00255082
			15.45	49.929	0.00255618
			15.46	49.9178	0.00256155
			15.47	49.9067	0.00256692
			15.48	49.8955	0.00257232
			15.49	49.8844	0.00257772
			15.5	49.8733	0.00258313
			15.51	49.8621	0.00258855
			15.52	49.851	0.00259399
			15.53	49.8399	0.00259944
			15.54	49.8288	0.0026049
			15.55	49.8177	0.00261037
			15.56	49.8067	0.00261585
			15.57	49.7956	0.00262134
			15.58	49.7845	0.00262685
			15.59	49.7735	0.00263236
			15.6	49.7625	0.00263789
			15.61	49.7514	0.00264343
			15.62	49.7404	0.00264898
			15.63	49.7294	0.00265455
			15.64	49.7184	0.00266012
			15.65	49.7074	0.00266571
			15.66	49.6964	0.0026713
			15.67	49.6854	0.00267691
			15.68	49.6745	0.00268254
			15.69	49.6635	0.00268817
			15.7	49.6525	0.00269381
			15.71	49.6416	0.00269947
			15.72	49.6307	0.00270514
			15.73	49.6197	0.00271082
			15.74	49.6088	0.00271651
			15.75	49.5979	0.00272222
			15.76	49.587	0.00272793
			15.77	49.5761	0.00273366
			15.78	49.5652	0.0027394
			15.79	49.5544	0.00274516
			15.8	49.5435	0.00275092
			15.81	49.5326	0.0027567
			15.82	49.5218	0.00276249
			15.83	49.511	0.00276829
			15.84	49.5001	0.0027741
			15.85	49.4893	0.00277993
			15.86	49.4785	0.00278577
			15.87	49.4677	0.00279162
			15.88	49.4569	0.00279748
			15.89	49.4461	0.00280335
			15.9	49.4353	0.00280924
			15.91	49.4246	0.00281514
			15.92	49.4138	0.00282105
			15.93	49.403	0.00282698
			15.94	49.3923	0.00283291
			15.95	49.3816	0.00283886
			15.96	49.3708	0.00284482
			15.97	49.3601	0.0028508
			15.98	49.3494	0.00285678
			15.99	49.3387	0.00286278
			16	49.328	0.00286879
			16.01	49.3173	0.00287482
			16.02	49.3066	0.00288086
			16.03	49.296	0.00288691
			16.04	49.2853	0.00289297
			16.05	49.2747	0.00289904
			16.06	49.264	0.00290513
			16.07	49.2534	0.00291123
			16.08	49.2428	0.00291735
			16.09	49.2321	0.00292347
			16.1	49.2215	0.00292961
			16.11	49.2109	0.00293576
			16.12	49.2004	0.00294193
			16.13	49.1898	0.00294811
			16.14	49.1792	0.0029543
			16.15	49.1686	0.0029605
			16.16	49.1581	0.00296672
			16.17	49.1475	0.00297295
			16.18	49.137	0.00297919
			16.19	49.1264	0.00298545
			16.2	49.1159	0.00299172
			16.21	49.1054	0.002998
			16.22	49.0949	0.0030043
			16.23	49.0844	0.00301061
			16.24	49.0739	0.00301693
			16.25	49.0634	0.00302326
			16.26	49.053	0.00302961
			16.27	49.0425	0.00303597
			16.28	49.032	0.00304235
			16.29	49.0216	0.00304874
			16.3	49.0111	0.00305514
			16.31	49.0007	0.00306156
			16.32	48.9903	0.00306799
			16.33	48.9799	0.00307443
			16.34	48.9695	0.00308089
			16.35	48.9591	0.00308736
			16.36	48.9487	0.00309384
			16.37	48.9383	0.00310034
			16.38	48.9279	0.00310685
			16.39	48.9176	0.00311337
			16.4	48.9072	0.00311991
			16.41	48.8969	0.00312646
			16.42	48.8865	0.00313303
			16.43	48.8762	0.00313961
			16.44	48.8659	0.0031462
			16.45	48.8555	0.00315281
			16.46	48.8452	0.00315943
			16.47	48.8349	0.00316606
			16.48	48.8246	0.00317271
			16.49	48.8144	0.00317937
			16.5	48.8041	0.00318605
			16.51	48.7938	0.00319274
			16.52	48.7836	0.00319944
			16.53	48.7733	0.00320616
			16.54	48.7631	0.0032129
			16.55	48.7528	0.00321964
			16.56	48.7426	0.00322641
			16.57	48.7324	0.00323318
			16.58	48.7222	0.00323997
			16.59	48.712	0.00324677
			16.6	48.7018	0.00325359
			16.61	48.6916	0.00326042
			16.62	48.6814	0.00326727
			16.63	48.6712	0.00327413
			16.64	48.6611	0.00328101
			16.65	48.6509	0.0032879
			16.66	48.6408	0.0032948
			16.67	48.6307	0.00330172
			16.68	48.6205	0.00330866
			16.69	48.6104	0.0033156
			16.7	48.6003	0.00332257
			16.71	48.5902	0.00332954
			16.72	48.5801	0.00333654
			16.73	48.57	0.00334354
			16.74	48.5599	0.00335056
			16.75	48.5499	0.0033576
			16.76	48.5398	0.00336465
			16.77	48.5297	0.00337172
			16.78	48.5197	0.0033788
			16.79	48.5096	0.00338589
			16.8	48.4996	0.003393
			16.81	48.4896	0.00340013
			16.82	48.4796	0.00340727
			16.83	48.4696	0.00341442
			16.84	48.4596	0.0034216
			16.85	48.4496	0.00342878
			16.86	48.4396	0.00343598
			16.87	48.4296	0.0034432
			16.88	48.4196	0.00345043
			16.89	48.4097	0.00345767
			16.9	48.3997	0.00346493
			16.91	48.3898	0.00347221
			16.92	48.3798	0.0034795
			16.93	48.3699	0.00348681
			16.94	48.36	0.00349413
			16.95	48.3501	0.00350147
			16.96	48.3402	0.00350882
			16.97	48.3303	0.00351619
			16.98	48.3204	0.00352357
			16.99	48.3105	0.00353097
			17	48.3006	0.00353839
			17.01	48.2908	0.00354582
			17.02	48.2809	0.00355327
			17.03	48.2711	0.00356073
			17.04	48.2612	0.00356821
			17.05	48.2514	0.0035757
			17.06	48.2416	0.00358321
			17.07	48.2317	0.00359073
			17.08	48.2219	0.00359827
			17.09	48.2121	0.00360583
			17.1	48.2023	0.0036134
			17.11	48.1926	0.00362099
			17.12	48.1828	0.00362859
			17.13	48.173	0.00363621
			17.14	48.1632	0.00364385
			17.15	48.1535	0.0036515
			17.16	48.1437	0.00365917
			17.17	48.134	0.00366685
			17.18	48.1243	0.00367455
			17.19	48.1145	0.00368227
			17.2	48.1048	0.00369
			17.21	48.0951	0.00369775
			17.22	48.0854	0.00370552
			17.23	48.0757	0.0037133
			17.24	48.066	0.0037211
			17.25	48.0563	0.00372891
			17.26	48.0467	0.00373674
			17.27	48.037	0.00374459
			17.28	48.0274	0.00375245
			17.29	48.0177	0.00376033
			17.3	48.0081	0.00376823
			17.31	47.9984	0.00377614
			17.32	47.9888	0.00378407
			17.33	47.9792	0.00379202
			17.34	47.9696	0.00379998
			17.35	47.96	0.00380796
			17.36	47.9504	0.00381596
			17.37	47.9408	0.00382397
			17.38	47.9312	0.003832
			17.39	47.9217	0.00384005
			17.4	47.9121	0.00384812
			17.41	47.9025	0.0038562
			17.42	47.893	0.00386429
			17.43	47.8834	0.00387241
			17.44	47.8739	0.00388054
			17.45	47.8644	0.00388869
			17.46	47.8549	0.00389686
			17.47	47.8454	0.00390504
			17.48	47.8359	0.00391324
			17.49	47.8264	0.00392146
			17.5	47.8169	0.00392969
			17.51	47.8074	0.00393795
			17.52	47.7979	0.00394622
			17.53	47.7885	0.0039545
			17.54	47.779	0.00396281
			17.55	47.7695	0.00397113
			17.56	47.7601	0.00397947
			17.57	47.7507	0.00398783
			17.58	47.7412	0.0039962
			17.59	47.7318	0.00400459
			17.6	47.7224	0.004013
			17.61	47.713	0.00402143
			17.62	47.7036	0.00402987
			17.63	47.6942	0.00403834
			17.64	47.6848	0.00404682
			17.65	47.6755	0.00405532
			17.66	47.6661	0.00406383
			17.67	47.6567	0.00407237
			17.68	47.6474	0.00408092
			17.69	47.638	0.00408949
			17.7	47.6287	0.00409808
			17.71	47.6194	0.00410668
			17.72	47.61	0.00411531
			17.73	47.6007	0.00412395
			17.74	47.5914	0.00413261
			17.75	47.5821	0.00414129
			17.76	47.5728	0.00414998
			17.77	47.5635	0.0041587
			17.78	47.5543	0.00416743
			17.79	47.545	0.00417618
			17.8	47.5357	0.00418495
			17.81	47.5265	0.00419374
			17.82	47.5172	0.00420255
			17.83	47.508	0.00421137
			17.84	47.4988	0.00422022
			17.85	47.4895	0.00422908
			17.86	47.4803	0.00423796
			17.87	47.4711	0.00424686
			17.88	47.4619	0.00425578
			17.89	47.4527	0.00426472
			17.9	47.4435	0.00427367
			17.91	47.4343	0.00428265
			17.92	47.4251	0.00429164
			17.93	47.416	0.00430065
			17.94	47.4068	0.00430968
			17.95	47.3977	0.00431873
			17.96	47.3885	0.0043278
			17.97	47.3794	0.00433689
			17.98	47.3702	0.004346
			17.99	47.3611	0.00435513
			18	47.352	0.00436427
			18.01	47.3429	0.00437344
			18.02	47.3338	0.00438262
			18.03	47.3247	0.00439182
			18.04	47.3156	0.00440105
			18.05	47.3065	0.00441029
			18.06	47.2975	0.00441955
			18.07	47.2884	0.00442883
			18.08	47.2793	0.00443813
			18.09	47.2703	0.00444745
			18.1	47.2612	0.00445679
			18.11	47.2522	0.00446615
			18.12	47.2432	0.00447553
			18.13	47.2341	0.00448493
			18.14	47.2251	0.00449435
			18.15	47.2161	0.00450379
			18.16	47.2071	0.00451324
			18.17	47.1981	0.00452272
			18.18	47.1891	0.00453222
			18.19	47.1801	0.00454174
			18.2	47.1712	0.00455128
			18.21	47.1622	0.00456083
			18.22	47.1533	0.00457041
			18.23	47.1443	0.00458001
			18.24	47.1354	0.00458963
			18.25	47.1264	0.00459926
			18.26	47.1175	0.00460892
			18.27	47.1086	0.0046186
			18.28	47.0996	0.0046283
			18.29	47.0907	0.00463802
			18.3	47.0818	0.00464776
			18.31	47.0729	0.00465752
			18.32	47.0641	0.0046673
			18.33	47.0552	0.0046771
			18.34	47.0463	0.00468692
			18.35	47.0374	0.00469677
			18.36	47.0286	0.00470663
			18.37	47.0197	0.00471651
			18.38	47.0109	0.00472642
			18.39	47.002	0.00473634
			18.4	46.9932	0.00474629
			18.41	46.9844	0.00475626
			18.42	46.9756	0.00476625
			18.43	46.9668	0.00477626
			18.44	46.958	0.00478629
			18.45	46.9492	0.00479634
			18.46	46.9404	0.00480641
			18.47	46.9316	0.0048165
			18.48	46.9228	0.00482662
			18.49	46.914	0.00483675
			18.5	46.9053	0.00484691
			18.51	46.8965	0.00485709
			18.52	46.8878	0.00486729
			18.53	46.879	0.00487751
			18.54	46.8703	0.00488775
			18.55	46.8616	0.00489802
			18.56	46.8529	0.0049083
			18.57	46.8441	0.00491861
			18.58	46.8354	0.00492894
			18.59	46.8267	0.00493929
			18.6	46.818	0.00494966
			18.61	46.8094	0.00496006
			18.62	46.8007	0.00497047
			18.63	46.792	0.00498091
			18.64	46.7833	0.00499137
			18.65	46.7747	0.00500185
			18.66	46.766	0.00501236
			18.67	46.7574	0.00502288
			18.68	46.7488	0.00503343
			18.69	46.7401	0.005044
			18.7	46.7315	0.00505459
			18.71	46.7229	0.00506521
			18.72	46.7143	0.00507584
			18.73	46.7057	0.0050865
			18.74	46.6971	0.00509719
			18.75	46.6885	0.00510789
			18.76	46.6799	0.00511862
			18.77	46.6713	0.00512937
			18.78	46.6628	0.00514014
			18.79	46.6542	0.00515093
			18.8	46.6457	0.00516175
			18.81	46.6371	0.00517259
			18.82	46.6286	0.00518345
			18.83	46.62	0.00519434
			18.84	46.6115	0.00520524
			18.85	46.603	0.00521617
			18.86	46.5945	0.00522713
			18.87	46.586	0.00523811
			18.88	46.5775	0.00524911
			18.89	46.569	0.00526013
			18.9	46.5605	0.00527117
			18.91	46.552	0.00528224
			18.92	46.5435	0.00529334
			18.93	46.5351	0.00530445
			18.94	46.5266	0.00531559
			18.95	46.5181	0.00532676
			18.96	46.5097	0.00533794
			18.97	46.5013	0.00534915
			18.98	46.4928	0.00536038
			18.99	46.4844	0.00537164
			19	46.476	0.00538292
			19.01	46.4676	0.00539423
			19.02	46.4592	0.00540555
			19.03	46.4508	0.00541691
			19.04	46.4424	0.00542828
			19.05	46.434	0.00543968
			19.06	46.4256	0.0054511
			19.07	46.4172	0.00546255
			19.08	46.4089	0.00547402
			19.09	46.4005	0.00548552
			19.1	46.3922	0.00549704
			19.11	46.3838	0.00550858
			19.12	46.3755	0.00552015
			19.13	46.3671	0.00553174
			19.14	46.3588	0.00554336
			19.15	46.3505	0.005555
			19.16	46.3422	0.00556666
			19.17	46.3339	0.00557835
			19.18	46.3256	0.00559007
			19.19	46.3173	0.00560181
			19.2	46.309	0.00561357
			19.21	46.3007	0.00562536
			19.22	46.2924	0.00563717
			19.23	46.2842	0.00564901
			19.24	46.2759	0.00566087
			19.25	46.2677	0.00567276
			19.26	46.2594	0.00568468
			19.27	46.2512	0.00569661
			19.28	46.2429	0.00570858
			19.29	46.2347	0.00572056
			19.3	46.2265	0.00573258
			19.31	46.2183	0.00574462
			19.32	46.2101	0.00575668
			19.33	46.2019	0.00576877
			19.34	46.1937	0.00578088
			19.35	46.1855	0.00579302
			19.36	46.1773	0.00580519
			19.37	46.1691	0.00581738
			19.38	46.1609	0.0058296
			19.39	46.1528	0.00584184
			19.4	46.1446	0.00585411
			19.41	46.1365	0.0058664
			19.42	46.1283	0.00587872
			19.43	46.1202	0.00589106
			19.44	46.1121	0.00590343
			19.45	46.1039	0.00591583
			19.46	46.0958	0.00592826
			19.47	46.0877	0.0059407
			19.48	46.0796	0.00595318
			19.49	46.0715	0.00596568
			19.5	46.0634	0.00597821
			19.51	46.0553	0.00599076
			19.52	46.0473	0.00600334
			19.53	46.0392	0.00601595
			19.54	46.0311	0.00602859
			19.55	46.0231	0.00604125
			19.56	46.015	0.00605393
			19.57	46.007	0.00606665
			19.58	45.9989	0.00607939
			19.59	45.9909	0.00609215
			19.6	45.9829	0.00610495
			19.61	45.9748	0.00611777
			19.62	45.9668	0.00613061
			19.63	45.9588	0.00614349
			19.64	45.9508	0.00615639
			19.65	45.9428	0.00616932
			19.66	45.9348	0.00618227
			19.67	45.9268	0.00619526
			19.68	45.9189	0.00620827
			19.69	45.9109	0.0062213
			19.7	45.9029	0.00623437
			19.71	45.895	0.00624746
			19.72	45.887	0.00626058
			19.73	45.8791	0.00627373
			19.74	45.8711	0.0062869
			19.75	45.8632	0.0063001
			19.76	45.8553	0.00631333
			19.77	45.8474	0.00632659
			19.78	45.8394	0.00633988
			19.79	45.8315	0.00635319
			19.8	45.8236	0.00636653
			19.81	45.8157	0.0063799
			19.82	45.8079	0.0063933
			19.83	45.8	0.00640673
			19.84	45.7921	0.00642018
			19.85	45.7842	0.00643366
			19.86	45.7764	0.00644717
			19.87	45.7685	0.00646071
			19.88	45.7607	0.00647428
			19.89	45.7528	0.00648788
			19.9	45.745	0.0065015
			19.91	45.7371	0.00651515
			19.92	45.7293	0.00652884
			19.93	45.7215	0.00654255
			19.94	45.7137	0.00655629
			19.95	45.7059	0.00657005
			19.96	45.6981	0.00658385
			19.97	45.6903	0.00659768
			19.98	45.6825	0.00661153
[truncated: 10,002 more rows]

## Sheet: ESM13
Raw Data			Growth Linked model			SFO 1		SFO2		SFO 3
Time	Time	Atazine	Time	Atrazine	Degraders	Time	Atazine	Time	Atazine	Time	Atazine
0	0	70.8047	0.01	79.9685	0.00150233	0	74.8718	0	92.8063	0	80.3348
0	0	86.4076	0.02	79.937	0.00150465	1	73.284	1	73.2321	1	39.4882
0	0	79.6275	0.03	79.9056	0.00150699	2	71.7299	2	57.7864	2	19.4103
0	0	87.3296	0.04	79.8741	0.00150932	3	70.2087	3	45.5985	3	9.54104
1	1	85.4195	0.05	79.8427	0.00151166	4	68.7198	4	35.9811	4	4.68986
1	1	81.1017	0.06	79.8113	0.001514	5	67.2625	5	28.3922	5	2.30528
1	1	65.684	0.07	79.7799	0.00151635	6	65.8361	6	22.4039	6	1.13315
1	1	70.4416	0.08	79.7486	0.0015187	7	64.4399	7	17.6786	7	0.556996
3	3	63.6967	0.09	79.7173	0.00152106	8	63.0733	8	13.9499	8	0.273789
3	3	69.5944	0.1	79.6859	0.00152341	9	61.7357	9	11.0077	9	0.13458
3	3	64.8559	0.11	79.6547	0.00152577	10	60.4265	10	8.68601	10	0.0661522
3	3	73.7574	0.12	79.6234	0.00152814	11	59.145	11	6.85401	11	0.0325168
7	7	51.2157	0.13	79.5922	0.00153051	12	57.8907	12	5.4084	12	0.0159835
7	7	59.8999	0.14	79.5609	0.00153288	13	56.6631	13	4.2677	13	0.00785663
7	7	58.4001	0.15	79.5297	0.00153526	14	55.4614	14	3.36758	14	0.0038619
7	7	61.8173	0.16	79.4986	0.00153764	15	54.2853	15	2.65731	15	0.0018983
14	14	50.2311	0.17	79.4674	0.00154002	16	53.134	16	2.09685	16	0.000933101
14	14	52.1368	0.18	79.4363	0.00154241	17	52.0072	17	1.65459	17	0.000458662
14	14	52.9905	0.19	79.4052	0.0015448	18	50.9043	18	1.30561	18	0.000225453
14	14	52.0259	0.2	79.3741	0.00154719	19	49.8248	19	1.03024	19	0.000110821
28	28	40.4784	0.21	79.343	0.00154959	20	48.7682	20	0.81295	20	5.44735e-05
28	28	44.584	0.22	79.312	0.00155199	21	47.7339	21	0.641487	21	2.67762e-05
28	28	40.2547	0.23	79.2809	0.0015544	22	46.7216	22	0.506189	22	1.31617e-05
28	28	42.7625	0.24	79.2499	0.00155681	23	45.7308	23	0.399426	23	6.46959e-06
45	45	33.2425	0.25	79.219	0.00155922	24	44.761	24	0.315182	24	3.1801e-06
45	45	32.3864	0.26	79.188	0.00156164	25	43.8118	25	0.248705	25	1.56317e-06
45	45	30.6439	0.27	79.1571	0.00156406	26	42.8827	26	0.19625	26	7.68368e-07
45	45	31.7994	0.28	79.1261	0.00156648	27	41.9733	27	0.154858	27	3.77688e-07
60	60	30.0798	0.29	79.0953	0.00156891	28	41.0831	28	0.122196	28	1.85651e-07
60	60	31.8605	0.3	79.0644	0.00157134	29	40.2119
60	60	2.254	0.31	79.0335	0.00157378	30	39.3591
0	60	137.274	0.32	79.0027	0.00157622	31	38.5244
0	63	101.087	0.33	78.9719	0.00157866	32	37.7074
0	63	66.5128	0.34	78.9411	0.00158111	33	36.9078
0	63	91.4524	0.35	78.9103	0.00158356	34	36.1251
1	63	79.6522	0.36	78.8796	0.00158601	35	35.359
1	64	79.0174	0.37	78.8489	0.00158847	36	34.6091
1	64	64.831	0.38	78.8182	0.00159093	37	33.8752
1	64	40.8756	0.39	78.7875	0.0015934	38	33.1568
3	64	74.6049	0.4	78.7569	0.00159587	39	32.4536
3	66	74.7799	0.41	78.7262	0.00159834	40	31.7654
3	66	7.48503	0.42	78.6956	0.00160082	41	31.0918
3	66	4.45502	0.43	78.665	0.0016033	42	30.4324
7	66	84.7645	0.44	78.6344	0.00160578	43	29.787
7	70	24.2329	0.45	78.6039	0.00160827	44	29.1553
7	70	1.4748	0.46	78.5734	0.00161077	45	28.537
7	70	1.86272	0.47	78.5429	0.00161326	46	27.9318
14	70	5.11416	0.48	78.5124	0.00161576	47	27.3395
14	77	1.9477	0.49	78.4819	0.00161827	48	26.7597
14	77	1.06102	0.5	78.4515	0.00162078	49	26.1922
14	77	1.30511	0.51	78.421	0.00162329	50	25.6368
28	77	1.3392	0.52	78.3906	0.0016258	51	25.0931
28	91	1.25081	0.53	78.3603	0.00162832	52	24.5609
28	91	0.693784	0.54	78.3299	0.00163085	53	24.0401
28	91	1.14074	0.55	78.2996	0.00163338	54	23.5303
0	91	81.3983	0.56	78.2693	0.00163591	55	23.0313
0	92	94.4834	0.57	78.239	0.00163844	56	22.5428
0	92	82.1072	0.58	78.2087	0.00164098	57	22.0648
0	92	57.1114	0.59	78.1784	0.00164353	58	21.5969
1	92	42.1262	0.6	78.1482	0.00164607	59	21.1389
1	93	42.4932	0.61	78.118	0.00164863	60	20.6906
1	93	38.9234	0.62	78.0878	0.00165118
1	93	53.5198	0.63	78.0576	0.00165374
3	93	3.4336	0.64	78.0275	0.0016563
3	95	2.99463	0.65	77.9974	0.00165887
3	95	2.47086	0.66	77.9673	0.00166144
3	95	2.56065	0.67	77.9372	0.00166402
7	95	1.22213	0.68	77.9071	0.0016666
7	99	1.33852	0.69	77.8771	0.00166918
7	99	1.05585	0.7	77.8471	0.00167177
7	99	1.06749	0.71	77.8171	0.00167436
14	99	0.922004	0.72	77.7871	0.00167695
14	106	0.89196	0.73	77.7571	0.00167955
14	106	0.778462	0.74	77.7272	0.00168216
14	106	0.985429	0.75	77.6973	0.00168476
28	106	0.918665	0.76	77.6674	0.00168737
28	120	0.63659	0.77	77.6375	0.00168999
28	120	0.504732	0.78	77.6077	0.00169261
28	120	0.579841	0.79	77.5778	0.00169523
			0.8	77.548	0.00169786
			0.81	77.5182	0.00170049
			0.82	77.4885	0.00170313
			0.83	77.4587	0.00170577
			0.84	77.429	0.00170841
			0.85	77.3993	0.00171106
			0.86	77.3696	0.00171371
			0.87	77.3399	0.00171637
			0.88	77.3103	0.00171903
			0.89	77.2807	0.00172169
			0.9	77.251	0.00172436
			0.91	77.2215	0.00172703
			0.92	77.1919	0.00172971
			0.93	77.1624	0.00173239
			0.94	77.1328	0.00173508
			0.95	77.1033	0.00173777
			0.96	77.0739	0.00174046
			0.97	77.0444	0.00174316
			0.98	77.015	0.00174586
			0.99	76.9856	0.00174857
			1	76.9562	0.00175128
			1.01	76.9268	0.00175399
			1.02	76.8974	0.00175671
			1.03	76.8681	0.00175943
			1.04	76.8388	0.00176216
			1.05	76.8095	0.00176489
			1.06	76.7802	0.00176763
			1.07	76.751	0.00177037
			1.08	76.7217	0.00177311
			1.09	76.6925	0.00177586
			1.1	76.6633	0.00177861
			1.11	76.6342	0.00178137
			1.12	76.605	0.00178413
			1.13	76.5759	0.0017869
			1.14	76.5468	0.00178966
			1.15	76.5177	0.00179244
			1.16	76.4886	0.00179522
			1.17	76.4596	0.001798
			1.18	76.4305	0.00180079
			1.19	76.4015	0.00180358
			1.2	76.3725	0.00180637
			1.21	76.3436	0.00180917
			1.22	76.3146	0.00181198
			1.23	76.2857	0.00181479
			1.24	76.2568	0.0018176
			1.25	76.2279	0.00182042
			1.26	76.199	0.00182324
			1.27	76.1702	0.00182606
			1.28	76.1414	0.00182889
			1.29	76.1126	0.00183173
			1.3	76.0838	0.00183457
			1.31	76.055	0.00183741
			1.32	76.0263	0.00184026
			1.33	75.9975	0.00184311
			1.34	75.9688	0.00184597
			1.35	75.9401	0.00184883
			1.36	75.9115	0.0018517
			1.37	75.8828	0.00185457
			1.38	75.8542	0.00185744
			1.39	75.8256	0.00186032
			1.4	75.797	0.0018632
			1.41	75.7684	0.00186609
			1.42	75.7399	0.00186898
			1.43	75.7114	0.00187188
			1.44	75.6829	0.00187478
			1.45	75.6544	0.00187769
			1.46	75.6259	0.0018806
			1.47	75.5975	0.00188351
			1.48	75.5691	0.00188643
			1.49	75.5406	0.00188936
			1.5	75.5123	0.00189229
			1.51	75.4839	0.00189522
			1.52	75.4555	0.00189816
			1.53	75.4272	0.0019011
			1.54	75.3989	0.00190404
			1.55	75.3706	0.001907
			1.56	75.3424	0.00190995
			1.57	75.3141	0.00191291
			1.58	75.2859	0.00191588
			1.59	75.2577	0.00191885
			1.6	75.2295	0.00192182
			1.61	75.2013	0.0019248
			1.62	75.1732	0.00192778
			1.63	75.145	0.00193077
			1.64	75.1169	0.00193376
			1.65	75.0888	0.00193676
			1.66	75.0608	0.00193976
			1.67	75.0327	0.00194277
			1.68	75.0047	0.00194578
			1.69	74.9767	0.0019488
			1.7	74.9487	0.00195182
			1.71	74.9207	0.00195484
			1.72	74.8928	0.00195787
			1.73	74.8648	0.00196091
			1.74	74.8369	0.00196395
			1.75	74.809	0.00196699
			1.76	74.7812	0.00197004
			1.77	74.7533	0.00197309
			1.78	74.7255	0.00197615
			1.79	74.6977	0.00197922
			1.8	74.6699	0.00198228
			1.81	74.6421	0.00198536
			1.82	74.6143	0.00198843
			1.83	74.5866	0.00199151
			1.84	74.5589	0.0019946
			1.85	74.5312	0.00199769
			1.86	74.5035	0.00200079
			1.87	74.4758	0.00200389
			1.88	74.4482	0.002007
			1.89	74.4206	0.00201011
			1.9	74.393	0.00201322
			1.91	74.3654	0.00201634
			1.92	74.3378	0.00201947
			1.93	74.3103	0.0020226
			1.94	74.2827	0.00202573
			1.95	74.2552	0.00202887
			1.96	74.2277	0.00203202
			1.97	74.2003	0.00203517
			1.98	74.1728	0.00203832
			1.99	74.1454	0.00204148
			2	74.118	0.00204465
			2.01	74.0906	0.00204782
			2.02	74.0632	0.00205099
			2.03	74.0359	0.00205417
			2.04	74.0085	0.00205735
			2.05	73.9812	0.00206054
			2.06	73.9539	0.00206374
			2.07	73.9267	0.00206693
			2.08	73.8994	0.00207014
			2.09	73.8722	0.00207335
			2.1	73.8449	0.00207656
			2.11	73.8177	0.00207978
			2.12	73.7906	0.002083
			2.13	73.7634	0.00208623
			2.14	73.7363	0.00208947
			2.15	73.7091	0.0020927
			2.16	73.682	0.00209595
			2.17	73.6549	0.0020992
			2.18	73.6279	0.00210245
			2.19	73.6008	0.00210571
			2.2	73.5738	0.00210897
			2.21	73.5468	0.00211224
			2.22	73.5198	0.00211552
			2.23	73.4928	0.00211879
			2.24	73.4659	0.00212208
			2.25	73.4389	0.00212537
			2.26	73.412	0.00212866
			2.27	73.3851	0.00213196
			2.28	73.3582	0.00213527
			2.29	73.3314	0.00213858
			2.3	73.3045	0.00214189
			2.31	73.2777	0.00214521
			2.32	73.2509	0.00214854
			2.33	73.2241	0.00215187
			2.34	73.1974	0.0021552
			2.35	73.1706	0.00215854
			2.36	73.1439	0.00216189
			2.37	73.1172	0.00216524
			2.38	73.0905	0.0021686
			2.39	73.0638	0.00217196
			2.4	73.0372	0.00217532
			2.41	73.0105	0.00217869
			2.42	72.9839	0.00218207
			2.43	72.9573	0.00218545
			2.44	72.9307	0.00218884
			2.45	72.9042	0.00219223
			2.46	72.8776	0.00219563
			2.47	72.8511	0.00219904
			2.48	72.8246	0.00220244
			2.49	72.7981	0.00220586
			2.5	72.7717	0.00220928
			2.51	72.7452	0.0022127
			2.52	72.7188	0.00221613
			2.53	72.6924	0.00221957
			2.54	72.666	0.00222301
			2.55	72.6396	0.00222645
			2.56	72.6132	0.0022299
			2.57	72.5869	0.00223336
			2.58	72.5606	0.00223682
			2.59	72.5343	0.00224029
			2.6	72.508	0.00224376
			2.61	72.4817	0.00224724
			2.62	72.4555	0.00225072
			2.63	72.4292	0.00225421
			2.64	72.403	0.0022577
			2.65	72.3768	0.0022612
			2.66	72.3507	0.00226471
			2.67	72.3245	0.00226822
			2.68	72.2984	0.00227173
			2.69	72.2723	0.00227526
			2.7	72.2462	0.00227878
			2.71	72.2201	0.00228231
			2.72	72.194	0.00228585
			2.73	72.168	0.00228939
			2.74	72.1419	0.00229294
			2.75	72.1159	0.0022965
			2.76	72.0899	0.00230006
			2.77	72.064	0.00230362
			2.78	72.038	0.00230719
			2.79	72.0121	0.00231077
			2.8	71.9862	0.00231435
			2.81	71.9603	0.00231794
			2.82	71.9344	0.00232153
			2.83	71.9085	0.00232513
			2.84	71.8827	0.00232873
			2.85	71.8568	0.00233234
			2.86	71.831	0.00233596
			2.87	71.8052	0.00233958
			2.88	71.7795	0.0023432
			2.89	71.7537	0.00234684
			2.9	71.728	0.00235047
			2.91	71.7023	0.00235412
			2.92	71.6766	0.00235777
			2.93	71.6509	0.00236142
			2.94	71.6252	0.00236508
			2.95	71.5996	0.00236875
			2.96	71.5739	0.00237242
			2.97	71.5483	0.0023761
			2.98	71.5227	0.00237978
			2.99	71.4971	0.00238347
			3	71.4716	0.00238716
			3.01	71.446	0.00239086
			3.02	71.4205	0.00239457
			3.03	71.395	0.00239828
			3.04	71.3695	0.002402
			3.05	71.3441	0.00240572
			3.06	71.3186	0.00240945
			3.07	71.2932	0.00241318
			3.08	71.2678	0.00241692
			3.09	71.2424	0.00242067
			3.1	71.217	0.00242442
			3.11	71.1916	0.00242818
			3.12	71.1663	0.00243194
			3.13	71.1409	0.00243571
			3.14	71.1156	0.00243949
			3.15	71.0903	0.00244327
			3.16	71.0651	0.00244706
			3.17	71.0398	0.00245085
			3.18	71.0146	0.00245465
			3.19	70.9894	0.00245845
			3.2	70.9642	0.00246226
			3.21	70.939	0.00246608
			3.22	70.9138	0.0024699
			3.23	70.8887	0.00247373
			3.24	70.8635	0.00247757
			3.25	70.8384	0.00248141
			3.26	70.8133	0.00248525
			3.27	70.7882	0.0024891
			3.28	70.7632	0.00249296
			3.29	70.7381	0.00249683
			3.3	70.7131	0.0025007
			3.31	70.6881	0.00250457
			3.32	70.6631	0.00250845
			3.33	70.6381	0.00251234
			3.34	70.6132	0.00251624
			3.35	70.5882	0.00252014
			3.36	70.5633	0.00252404
			3.37	70.5384	0.00252796
			3.38	70.5135	0.00253187
			3.39	70.4886	0.0025358
			3.4	70.4638	0.00253973
			3.41	70.4389	0.00254366
			3.42	70.4141	0.00254761
			3.43	70.3893	0.00255156
			3.44	70.3645	0.00255551
			3.45	70.3398	0.00255947
			3.46	70.315	0.00256344
			3.47	70.2903	0.00256741
			3.48	70.2656	0.00257139
			3.49	70.2409	0.00257538
			3.5	70.2162	0.00257937
			3.51	70.1915	0.00258337
			3.52	70.1669	0.00258737
			3.53	70.1423	0.00259138
			3.54	70.1176	0.0025954
			3.55	70.0931	0.00259942
			3.56	70.0685	0.00260345
			3.57	70.0439	0.00260749
			3.58	70.0194	0.00261153
			3.59	69.9949	0.00261558
			3.6	69.9703	0.00261963
			3.61	69.9459	0.00262369
			3.62	69.9214	0.00262776
			3.63	69.8969	0.00263183
			3.64	69.8725	0.00263591
			3.65	69.8481	0.00264
			3.66	69.8237	0.00264409
			3.67	69.7993	0.00264819
			3.68	69.7749	0.00265229
			3.69	69.7505	0.0026564
			3.7	69.7262	0.00266052
			3.71	69.7019	0.00266464
			3.72	69.6776	0.00266877
			3.73	69.6533	0.00267291
			3.74	69.629	0.00267705
			3.75	69.6048	0.0026812
			3.76	69.5805	0.00268536
			3.77	69.5563	0.00268952
			3.78	69.5321	0.00269369
			3.79	69.5079	0.00269786
			3.8	69.4838	0.00270205
			3.81	69.4596	0.00270623
			3.82	69.4355	0.00271043
			3.83	69.4114	0.00271463
			3.84	69.3873	0.00271884
			3.85	69.3632	0.00272305
			3.86	69.3391	0.00272727
			3.87	69.3151	0.0027315
			3.88	69.291	0.00273573
			3.89	69.267	0.00273997
			3.9	69.243	0.00274422
			3.91	69.219	0.00274847
			3.92	69.1951	0.00275273
			3.93	69.1711	0.002757
			3.94	69.1472	0.00276127
			3.95	69.1233	0.00276555
			3.96	69.0994	0.00276984
			3.97	69.0755	0.00277413
			3.98	69.0516	0.00277843
			3.99	69.0278	0.00278274
			4	69.0039	0.00278705
			4.01	68.9801	0.00279137
			4.02	68.9563	0.0027957
			4.03	68.9326	0.00280003
			4.04	68.9088	0.00280437
			4.05	68.885	0.00280872
			4.06	68.8613	0.00281307
			4.07	68.8376	0.00281743
			4.08	68.8139	0.0028218
			4.09	68.7902	0.00282618
			4.1	68.7665	0.00283056
			4.11	68.7429	0.00283494
			4.12	68.7193	0.00283934
			4.13	68.6956	0.00284374
			4.14	68.672	0.00284815
			4.15	68.6485	0.00285256
			4.16	68.6249	0.00285698
			4.17	68.6013	0.00286141
			4.18	68.5778	0.00286585
			4.19	68.5543	0.00287029
			4.2	68.5308	0.00287474
			4.21	68.5073	0.00287919
			4.22	68.4838	0.00288366
			4.23	68.4604	0.00288813
			4.24	68.437	0.0028926
			4.25	68.4135	0.00289709
			4.26	68.3901	0.00290158
			4.27	68.3667	0.00290607
			4.28	68.3434	0.00291058
			4.29	68.32	0.00291509
			4.3	68.2967	0.00291961
			4.31	68.2734	0.00292413
			4.32	68.2501	0.00292867
			4.33	68.2268	0.0029332
			4.34	68.2035	0.00293775
			4.35	68.1802	0.0029423
			4.36	68.157	0.00294687
			4.37	68.1338	0.00295143
			4.38	68.1106	0.00295601
			4.39	68.0874	0.00296059
			4.4	68.0642	0.00296518
			4.41	68.0411	0.00296977
			4.42	68.0179	0.00297438
			4.43	67.9948	0.00297899
			4.44	67.9717	0.00298361
			4.45	67.9486	0.00298823
			4.46	67.9255	0.00299286
			4.47	67.9024	0.0029975
			4.48	67.8794	0.00300215
			4.49	67.8564	0.0030068
			4.5	67.8334	0.00301146
			4.51	67.8104	0.00301613
			4.52	67.7874	0.0030208
			4.53	67.7644	0.00302549
			4.54	67.7415	0.00303017
			4.55	67.7185	0.00303487
			4.56	67.6956	0.00303958
			4.57	67.6727	0.00304429
			4.58	67.6498	0.00304901
			4.59	67.627	0.00305373
			4.6	67.6041	0.00305846
			4.61	67.5813	0.00306321
			4.62	67.5585	0.00306795
			4.63	67.5356	0.00307271
			4.64	67.5129	0.00307747
			4.65	67.4901	0.00308224
			4.66	67.4673	0.00308702
			4.67	67.4446	0.0030918
			4.68	67.4219	0.0030966
			4.69	67.3992	0.0031014
			4.7	67.3765	0.0031062
			4.71	67.3538	0.00311102
			4.72	67.3311	0.00311584
			4.73	67.3085	0.00312067
			4.74	67.2858	0.00312551
			4.75	67.2632	0.00313035
			4.76	67.2406	0.0031352
			4.77	67.218	0.00314006
			4.78	67.1955	0.00314493
			4.79	67.1729	0.0031498
			4.8	67.1504	0.00315469
			4.81	67.1279	0.00315958
			4.82	67.1054	0.00316447
			4.83	67.0829	0.00316938
			4.84	67.0604	0.00317429
			4.85	67.038	0.00317921
			4.86	67.0155	0.00318414
			4.87	66.9931	0.00318907
			4.88	66.9707	0.00319402
			4.89	66.9483	0.00319897
			4.9	66.9259	0.00320393
			4.91	66.9035	0.00320889
			4.92	66.8812	0.00321387
			4.93	66.8589	0.00321885
			4.94	66.8365	0.00322384
			4.95	66.8142	0.00322883
			4.96	66.792	0.00323384
			4.97	66.7697	0.00323885
			4.98	66.7474	0.00324387
			4.99	66.7252	0.0032489
			5	66.703	0.00325394
			5.01	66.6808	0.00325898
			5.02	66.6586	0.00326403
			5.03	66.6364	0.00326909
			5.04	66.6142	0.00327416
			5.05	66.5921	0.00327923
			5.06	66.57	0.00328431
			5.07	66.5479	0.00328941
			5.08	66.5258	0.0032945
			5.09	66.5037	0.00329961
			5.1	66.4816	0.00330472
			5.11	66.4596	0.00330985
			5.12	66.4375	0.00331498
			5.13	66.4155	0.00332012
			5.14	66.3935	0.00332526
			5.15	66.3715	0.00333042
			5.16	66.3495	0.00333558
			5.17	66.3276	0.00334075
			5.18	66.3056	0.00334593
			5.19	66.2837	0.00335111
			5.2	66.2618	0.00335631
			5.21	66.2399	0.00336151
			5.22	66.218	0.00336672
			5.23	66.1961	0.00337194
			5.24	66.1743	0.00337716
			5.25	66.1524	0.0033824
			5.26	66.1306	0.00338764
			5.27	66.1088	0.00339289
			5.28	66.087	0.00339815
			5.29	66.0652	0.00340342
			5.3	66.0435	0.00340869
			5.31	66.0217	0.00341398
			5.32	66	0.00341927
			5.33	65.9783	0.00342457
			5.34	65.9566	0.00342988
			5.35	65.9349	0.00343519
			5.36	65.9132	0.00344052
			5.37	65.8916	0.00344585
			5.38	65.8699	0.00345119
			5.39	65.8483	0.00345654
			5.4	65.8267	0.0034619
			5.41	65.8051	0.00346726
			5.42	65.7835	0.00347264
			5.43	65.762	0.00347802
			5.44	65.7404	0.00348341
			5.45	65.7189	0.00348881
			5.46	65.6974	0.00349422
			5.47	65.6759	0.00349964
			5.48	65.6544	0.00350506
			5.49	65.6329	0.00351049
			5.5	65.6114	0.00351593
			5.51	65.59	0.00352138
			5.52	65.5686	0.00352684
			5.53	65.5472	0.00353231
			5.54	65.5258	0.00353778
			5.55	65.5044	0.00354327
			5.56	65.483	0.00354876
			5.57	65.4616	0.00355426
			5.58	65.4403	0.00355977
			5.59	65.419	0.00356529
			5.6	65.3977	0.00357081
			5.61	65.3764	0.00357635
			5.62	65.3551	0.00358189
			5.63	65.3338	0.00358744
			5.64	65.3126	0.003593
			5.65	65.2913	0.00359857
			5.66	65.2701	0.00360415
			5.67	65.2489	0.00360974
			5.68	65.2277	0.00361533
			5.69	65.2066	0.00362094
			5.7	65.1854	0.00362655
			5.71	65.1642	0.00363217
			5.72	65.1431	0.0036378
			5.73	65.122	0.00364344
			5.74	65.1009	0.00364908
			5.75	65.0798	0.00365474
			5.76	65.0587	0.00366041
			5.77	65.0377	0.00366608
			5.78	65.0166	0.00367176
			5.79	64.9956	0.00367745
			5.8	64.9746	0.00368315
			5.81	64.9536	0.00368886
			5.82	64.9326	0.00369458
			5.83	64.9116	0.00370031
			5.84	64.8907	0.00370604
			5.85	64.8697	0.00371179
			5.86	64.8488	0.00371754
			5.87	64.8279	0.0037233
			5.88	64.807	0.00372907
			5.89	64.7861	0.00373485
			5.9	64.7653	0.00374064
			5.91	64.7444	0.00374644
			5.92	64.7236	0.00375225
			5.93	64.7027	0.00375806
			5.94	64.6819	0.00376389
			5.95	64.6611	0.00376972
			5.96	64.6404	0.00377556
			5.97	64.6196	0.00378142
			5.98	64.5988	0.00378728
			5.99	64.5781	0.00379315
			6	64.5574	0.00379903
			6.01	64.5367	0.00380492
			6.02	64.516	0.00381081
			6.03	64.4953	0.00381672
			6.04	64.4746	0.00382264
			6.05	64.454	0.00382856
			6.06	64.4334	0.0038345
			6.07	64.4127	0.00384044
			6.08	64.3921	0.00384639
			6.09	64.3715	0.00385235
			6.1	64.351	0.00385832
			6.11	64.3304	0.00386431
			6.12	64.3098	0.00387029
			6.13	64.2893	0.00387629
			6.14	64.2688	0.0038823
			6.15	64.2483	0.00388832
			6.16	64.2278	0.00389435
			6.17	64.2073	0.00390038
			6.18	64.1869	0.00390643
			6.19	64.1664	0.00391248
			6.2	64.146	0.00391855
			6.21	64.1256	0.00392462
			6.22	64.1051	0.0039307
			6.23	64.0848	0.0039368
			6.24	64.0644	0.0039429
			6.25	64.044	0.00394901
			6.26	64.0237	0.00395513
			6.27	64.0033	0.00396126
			6.28	63.983	0.0039674
			6.29	63.9627	0.00397355
			6.3	63.9424	0.00397971
			6.31	63.9221	0.00398588
			6.32	63.9019	0.00399206
			6.33	63.8816	0.00399824
			6.34	63.8614	0.00400444
			6.35	63.8412	0.00401065
			6.36	63.821	0.00401687
			6.37	63.8008	0.00402309
			6.38	63.7806	0.00402933
			6.39	63.7604	0.00403557
			6.4	63.7403	0.00404183
			6.41	63.7201	0.00404809
			6.42	63.7	0.00405437
			6.43	63.6799	0.00406065
			6.44	63.6598	0.00406695
			6.45	63.6397	0.00407325
			6.46	63.6197	0.00407956
			6.47	63.5996	0.00408589
			6.48	63.5796	0.00409222
			6.49	63.5595	0.00409856
			6.5	63.5395	0.00410492
			6.51	63.5195	0.00411128
			6.52	63.4996	0.00411765
			6.53	63.4796	0.00412403
			6.54	63.4596	0.00413042
			6.55	63.4397	0.00413683
			6.56	63.4198	0.00414324
			6.57	63.3999	0.00414966
			6.58	63.38	0.00415609
			6.59	63.3601	0.00416254
			6.6	63.3402	0.00416899
			6.61	63.3203	0.00417545
			6.62	63.3005	0.00418192
			6.63	63.2807	0.0041884
			6.64	63.2609	0.00419489
			6.65	63.2411	0.0042014
			6.66	63.2213	0.00420791
			6.67	63.2015	0.00421443
			6.68	63.1817	0.00422096
			6.69	63.162	0.00422751
			6.7	63.1423	0.00423406
			6.71	63.1225	0.00424062
			6.72	63.1028	0.00424719
			6.73	63.0831	0.00425378
			6.74	63.0635	0.00426037
			6.75	63.0438	0.00426697
			6.76	63.0241	0.00427359
			6.77	63.0045	0.00428021
			6.78	62.9849	0.00428685
			6.79	62.9653	0.00429349
			6.8	62.9457	0.00430015
			6.81	62.9261	0.00430681
			6.82	62.9065	0.00431349
			6.83	62.887	0.00432017
			6.84	62.8674	0.00432687
			6.85	62.8479	0.00433358
			6.86	62.8284	0.00434029
			6.87	62.8089	0.00434702
			6.88	62.7894	0.00435376
			6.89	62.7699	0.00436051
			6.9	62.7505	0.00436727
			6.91	62.731	0.00437403
			6.92	62.7116	0.00438081
			6.93	62.6922	0.0043876
			6.94	62.6728	0.00439441
			6.95	62.6534	0.00440122
			6.96	62.634	0.00440804
			6.97	62.6146	0.00441487
			6.98	62.5953	0.00442171
			6.99	62.576	0.00442857
			7	62.5566	0.00443543
			7.01	62.5373	0.00444231
			7.02	62.518	0.00444919
			7.03	62.4987	0.00445609
			7.04	62.4795	0.004463
			7.05	62.4602	0.00446991
			7.06	62.441	0.00447684
			7.07	62.4218	0.00448378
			7.08	62.4025	0.00449073
			7.09	62.3833	0.00449769
			7.1	62.3641	0.00450466
			7.11	62.345	0.00451165
			7.12	62.3258	0.00451864
			7.13	62.3067	0.00452564
			7.14	62.2875	0.00453266
			7.15	62.2684	0.00453968
			7.16	62.2493	0.00454672
			7.17	62.2302	0.00455377
			7.18	62.2111	0.00456082
			7.19	62.192	0.00456789
			7.2	62.173	0.00457497
			7.21	62.1539	0.00458207
			7.22	62.1349	0.00458917
			7.23	62.1159	0.00459628
			7.24	62.0969	0.00460341
			7.25	62.0779	0.00461054
			7.26	62.0589	0.00461769
			7.27	62.04	0.00462484
			7.28	62.021	0.00463201
			7.29	62.0021	0.00463919
			7.3	61.9832	0.00464638
			7.31	61.9643	0.00465359
			7.32	61.9454	0.0046608
			7.33	61.9265	0.00466802
			7.34	61.9076	0.00467526
			7.35	61.8888	0.0046825
			7.36	61.8699	0.00468976
			7.37	61.8511	0.00469703
			7.38	61.8323	0.00470431
			7.39	61.8135	0.0047116
			7.4	61.7947	0.00471891
			7.41	61.7759	0.00472622
			7.42	61.7571	0.00473355
			7.43	61.7384	0.00474088
			7.44	61.7196	0.00474823
			7.45	61.7009	0.00475559
			7.46	61.6822	0.00476296
			7.47	61.6635	0.00477035
			7.48	61.6448	0.00477774
			7.49	61.6261	0.00478514
			7.5	61.6075	0.00479256
			7.51	61.5888	0.00479999
			7.52	61.5702	0.00480743
			7.53	61.5516	0.00481488
			7.54	61.533	0.00482234
			7.55	61.5144	0.00482982
			7.56	61.4958	0.00483731
			7.57	61.4772	0.0048448
			7.58	61.4587	0.00485231
			7.59	61.4401	0.00485983
			7.6	61.4216	0.00486737
			7.61	61.4031	0.00487491
			7.62	61.3846	0.00488247
			7.63	61.3661	0.00489004
			7.64	61.3476	0.00489761
			7.65	61.3291	0.00490521
			7.66	61.3107	0.00491281
			7.67	61.2922	0.00492042
			7.68	61.2738	0.00492805
			7.69	61.2554	0.00493569
			7.7	61.237	0.00494334
			7.71	61.2186	0.004951
			7.72	61.2002	0.00495868
			7.73	61.1819	0.00496636
			7.74	61.1635	0.00497406
			7.75	61.1452	0.00498177
			7.76	61.1269	0.00498949
			7.77	61.1086	0.00499722
			7.78	61.0903	0.00500497
			7.79	61.072	0.00501273
			7.8	61.0537	0.0050205
			7.81	61.0354	0.00502828
			7.82	61.0172	0.00503607
			7.83	60.999	0.00504388
			7.84	60.9807	0.0050517
			7.85	60.9625	0.00505953
			7.86	60.9443	0.00506737
			7.87	60.9261	0.00507522
			7.88	60.908	0.00508309
			7.89	60.8898	0.00509097
			7.9	60.8717	0.00509886
			7.91	60.8535	0.00510676
			7.92	60.8354	0.00511468
			7.93	60.8173	0.00512261
			7.94	60.7992	0.00513055
			7.95	60.7811	0.0051385
			7.96	60.7631	0.00514646
			7.97	60.745	0.00515444
			7.98	60.727	0.00516243
			7.99	60.7089	0.00517043
			8	60.6909	0.00517845
			8.01	60.6729	0.00518647
			8.02	60.6549	0.00519451
			8.03	60.6369	0.00520256
			8.04	60.619	0.00521063
			8.05	60.601	0.0052187
			8.06	60.5831	0.00522679
			8.07	60.5651	0.00523489
			8.08	60.5472	0.00524301
			8.09	60.5293	0.00525114
			8.1	60.5114	0.00525927
			8.11	60.4935	0.00526743
			8.12	60.4756	0.00527559
			8.13	60.4578	0.00528377
			8.14	60.4399	0.00529196
			8.15	60.4221	0.00530016
			8.16	60.4043	0.00530838
			8.17	60.3865	0.0053166
			8.18	60.3687	0.00532484
			8.19	60.3509	0.0053331
			8.2	60.3331	0.00534136
			8.21	60.3154	0.00534964
			8.22	60.2976	0.00535794
			8.23	60.2799	0.00536624
			8.24	60.2622	0.00537456
			8.25	60.2445	0.00538289
			8.26	60.2268	0.00539123
			8.27	60.2091	0.00539959
			8.28	60.1914	0.00540796
			8.29	60.1738	0.00541634
			8.3	60.1561	0.00542474
			8.31	60.1385	0.00543314
			8.32	60.1209	0.00544156
			8.33	60.1033	0.00545
			8.34	60.0857	0.00545845
			8.35	60.0681	0.00546691
			8.36	60.0505	0.00547538
			8.37	60.033	0.00548387
			8.38	60.0154	0.00549237
			8.39	59.9979	0.00550088
			8.4	59.9803	0.00550941
			8.41	59.9628	0.00551795
			8.42	59.9453	0.0055265
			8.43	59.9278	0.00553507
			8.44	59.9104	0.00554365
			8.45	59.8929	0.00555224
			8.46	59.8755	0.00556084
			8.47	59.858	0.00556946
			8.48	59.8406	0.0055781
			8.49	59.8232	0.00558674
			8.5	59.8058	0.0055954
			8.51	59.7884	0.00560407
			8.52	59.771	0.00561276
			8.53	59.7537	0.00562146
			8.54	59.7363	0.00563017
			8.55	59.719	0.0056389
			8.56	59.7016	0.00564764
			8.57	59.6843	0.00565639
			8.58	59.667	0.00566516
			8.59	59.6497	0.00567394
			8.6	59.6324	0.00568274
			8.61	59.6152	0.00569155
			8.62	59.5979	0.00570037
			8.63	59.5807	0.0057092
			8.64	59.5634	0.00571805
			8.65	59.5462	0.00572692
			8.66	59.529	0.00573579
			8.67	59.5118	0.00574468
			8.68	59.4946	0.00575359
			8.69	59.4775	0.00576251
			8.7	59.4603	0.00577144
			8.71	59.4431	0.00578038
			8.72	59.426	0.00578934
			8.73	59.4089	0.00579832
			8.74	59.3918	0.0058073
			8.75	59.3747	0.0058163
			8.76	59.3576	0.00582532
			8.77	59.3405	0.00583435
			8.78	59.3234	0.00584339
			8.79	59.3064	0.00585245
			8.8	59.2894	0.00586152
			8.81	59.2723	0.00587061
			8.82	59.2553	0.00587971
			8.83	59.2383	0.00588882
			8.84	59.2213	0.00589795
			8.85	59.2043	0.00590709
			8.86	59.1874	0.00591624
			8.87	59.1704	0.00592541
			8.88	59.1535	0.0059346
			8.89	59.1365	0.0059438
			8.9	59.1196	0.00595301
			8.91	59.1027	0.00596224
			8.92	59.0858	0.00597148
			8.93	59.0689	0.00598074
			8.94	59.052	0.00599001
			8.95	59.0352	0.00599929
			8.96	59.0183	0.00600859
			8.97	59.0015	0.0060179
			8.98	58.9846	0.00602723
			8.99	58.9678	0.00603657
			9	58.951	0.00604593
			9.01	58.9342	0.0060553
			9.02	58.9175	0.00606469
			9.03	58.9007	0.00607409
			9.04	58.8839	0.0060835
			9.05	58.8672	0.00609293
			9.06	58.8504	0.00610237
			9.07	58.8337	0.00611183
			9.08	58.817	0.00612131
			9.09	58.8003	0.00613079
			9.1	58.7836	0.0061403
			9.11	58.767	0.00614981
			9.12	58.7503	0.00615935
			9.13	58.7336	0.00616889
			9.14	58.717	0.00617846
			9.15	58.7004	0.00618803
			9.16	58.6837	0.00619762
			9.17	58.6671	0.00620723
			9.18	58.6505	0.00621685
			9.19	58.634	0.00622649
			9.2	58.6174	0.00623614
			9.21	58.6008	0.0062458
			9.22	58.5843	0.00625549
			9.23	58.5677	0.00626518
			9.24	58.5512	0.00627489
			9.25	58.5347	0.00628462
			9.26	58.5182	0.00629436
			9.27	58.5017	0.00630412
			9.28	58.4852	0.00631389
			9.29	58.4688	0.00632367
			9.3	58.4523	0.00633348
			9.31	58.4359	0.00634329
			9.32	58.4194	0.00635312
			9.33	58.403	0.00636297
			9.34	58.3866	0.00637283
			9.35	58.3702	0.00638271
			9.36	58.3538	0.00639261
			9.37	58.3374	0.00640251
			9.38	58.3211	0.00641244
			9.39	58.3047	0.00642238
			9.4	58.2884	0.00643233
			9.41	58.2721	0.0064423
			9.42	58.2557	0.00645229
			9.43	58.2394	0.00646229
			9.44	58.2231	0.0064723
			9.45	58.2068	0.00648234
			9.46	58.1906	0.00649238
			9.47	58.1743	0.00650245
			9.48	58.1581	0.00651253
			9.49	58.1418	0.00652262
			9.5	58.1256	0.00653273
			9.51	58.1094	0.00654286
			9.52	58.0932	0.006553
			9.53	58.077	0.00656316
			9.54	58.0608	0.00657333
			9.55	58.0446	0.00658352
			9.56	58.0285	0.00659372
			9.57	58.0123	0.00660394
			9.58	57.9962	0.00661418
			9.59	57.98	0.00662443
			9.6	57.9639	0.0066347
			9.61	57.9478	0.00664498
			9.62	57.9317	0.00665528
			9.63	57.9157	0.0066656
			9.64	57.8996	0.00667593
			9.65	57.8835	0.00668628
			9.66	57.8675	0.00669664
			9.67	57.8514	0.00670702
			9.68	57.8354	0.00671742
			9.69	57.8194	0.00672783
			9.7	57.8034	0.00673826
			9.71	57.7874	0.0067487
			9.72	57.7714	0.00675916
			9.73	57.7555	0.00676964
			9.74	57.7395	0.00678013
			9.75	57.7235	0.00679064
			9.76	57.7076	0.00680116
			9.77	57.6917	0.00681171
			9.78	57.6758	0.00682226
			9.79	57.6599	0.00683284
			9.8	57.644	0.00684343
			9.81	57.6281	0.00685404
			9.82	57.6122	0.00686466
			9.83	57.5964	0.0068753
			9.84	57.5805	0.00688596
			9.85	57.5647	0.00689663
			9.86	57.5489	0.00690732
			9.87	57.533	0.00691803
			9.88	57.5172	0.00692875
			9.89	57.5014	0.00693949
			9.9	57.4857	0.00695025
			9.91	57.4699	0.00696102
			9.92	57.4541	0.00697181
			9.93	57.4384	0.00698262
			9.94	57.4226	0.00699344
			9.95	57.4069	0.00700428
			9.96	57.3912	0.00701513
			9.97	57.3755	0.00702601
			9.98	57.3598	0.0070369
			9.99	57.3441	0.00704781
			10	57.3285	0.00705873
			10.01	57.3128	0.00706967
			10.02	57.2971	0.00708063
			10.03	57.2815	0.0070916
			10.04	57.2659	0.0071026
			10.05	57.2503	0.0071136
			10.06	57.2347	0.00712463
			10.07	57.2191	0.00713567
			10.08	57.2035	0.00714673
			10.09	57.1879	0.00715781
			10.1	57.1723	0.00716891
			10.11	57.1568	0.00718002
			10.12	57.1412	0.00719115
			10.13	57.1257	0.00720229
			10.14	57.1102	0.00721346
			10.15	57.0947	0.00722464
			10.16	57.0792	0.00723584
			10.17	57.0637	0.00724705
			10.18	57.0482	0.00725828
			10.19	57.0328	0.00726953
			10.2	57.0173	0.0072808
			10.21	57.0019	0.00729209
			10.22	56.9864	0.00730339
			10.23	56.971	0.00731471
			10.24	56.9556	0.00732605
			10.25	56.9402	0.0073374
			10.26	56.9248	0.00734878
			10.27	56.9094	0.00736017
			10.28	56.8941	0.00737158
			10.29	56.8787	0.007383
			10.3	56.8633	0.00739445
			10.31	56.848	0.00740591
			10.32	56.8327	0.00741739
			10.33	56.8174	0.00742888
			10.34	56.8021	0.0074404
			10.35	56.7868	0.00745193
			10.36	56.7715	0.00746348
			10.37	56.7562	0.00747505
			10.38	56.741	0.00748664
			10.39	56.7257	0.00749824
			10.4	56.7105	0.00750986
			10.41	56.6952	0.0075215
			10.42	56.68	0.00753316
			10.43	56.6648	0.00754484
			10.44	56.6496	0.00755653
			10.45	56.6344	0.00756824
			10.46	56.6192	0.00757997
			10.47	56.6041	0.00759172
			10.48	56.5889	0.00760349
			10.49	56.5738	0.00761528
			10.5	56.5586	0.00762708
			10.51	56.5435	0.0076389
			10.52	56.5284	0.00765074
			10.53	56.5133	0.0076626
			10.54	56.4982	0.00767448
			10.55	56.4831	0.00768637
			10.56	56.4681	0.00769829
			10.57	56.453	0.00771022
			10.58	56.4379	0.00772217
			10.59	56.4229	0.00773414
			10.6	56.4079	0.00774613
			10.61	56.3929	0.00775813
			10.62	56.3778	0.00777016
			10.63	56.3628	0.0077822
			10.64	56.3479	0.00779427
			10.65	56.3329	0.00780635
			10.66	56.3179	0.00781845
			10.67	56.303	0.00783057
			10.68	56.288	0.0078427
			10.69	56.2731	0.00785486
			10.7	56.2582	0.00786703
			10.71	56.2432	0.00787923
			10.72	56.2283	0.00789144
			10.73	56.2134	0.00790367
			10.74	56.1986	0.00791592
			10.75	56.1837	0.00792819
			10.76	56.1688	0.00794048
			10.77	56.154	0.00795279
			10.78	56.1391	0.00796512
			10.79	56.1243	0.00797746
			10.8	56.1095	0.00798983
			10.81	56.0947	0.00800221
			10.82	56.0799	0.00801461
			10.83	56.0651	0.00802704
			10.84	56.0503	0.00803948
			10.85	56.0355	0.00805194
			10.86	56.0208	0.00806442
			10.87	56.006	0.00807692
			10.88	55.9913	0.00808944
			10.89	55.9765	0.00810198
			10.9	55.9618	0.00811454
			10.91	55.9471	0.00812711
			10.92	55.9324	0.00813971
			10.93	55.9177	0.00815233
			10.94	55.9031	0.00816496
			10.95	55.8884	0.00817762
			10.96	55.8737	0.00819029
			10.97	55.8591	0.00820299
			10.98	55.8444	0.0082157
			10.99	55.8298	0.00822844
			11	55.8152	0.00824119
			11.01	55.8006	0.00825397
			11.02	55.786	0.00826676
			11.03	55.7714	0.00827957
			11.04	55.7568	0.00829241
			11.05	55.7423	0.00830526
			11.06	55.7277	0.00831813
			11.07	55.7132	0.00833103
			11.08	55.6986	0.00834394
			11.09	55.6841	0.00835687
			11.1	55.6696	0.00836983
			11.11	55.6551	0.0083828
			11.12	55.6406	0.00839579
			11.13	55.6261	0.00840881
			11.14	55.6116	0.00842184
			11.15	55.5972	0.00843489
			11.16	55.5827	0.00844797
			11.17	55.5683	0.00846106
			11.18	55.5538	0.00847418
			11.19	55.5394	0.00848731
			11.2	55.525	0.00850047
			11.21	55.5106	0.00851364
			11.22	55.4962	0.00852684
			11.23	55.4818	0.00854006
			11.24	55.4675	0.00855329
			11.25	55.4531	0.00856655
			11.26	55.4387	0.00857983
			11.27	55.4244	0.00859313
			11.28	55.4101	0.00860645
			11.29	55.3957	0.00861979
			11.3	55.3814	0.00863315
			11.31	55.3671	0.00864653
			11.32	55.3528	0.00865993
			11.33	55.3385	0.00867335
			11.34	55.3243	0.0086868
			11.35	55.31	0.00870026
			11.36	55.2957	0.00871375
			11.37	55.2815	0.00872725
			11.38	55.2673	0.00874078
			11.39	55.253	0.00875433
			11.4	55.2388	0.0087679
			11.41	55.2246	0.00878149
			11.42	55.2104	0.0087951
			11.43	55.1962	0.00880873
			11.44	55.1821	0.00882239
			11.45	55.1679	0.00883606
			11.46	55.1538	0.00884976
			11.47	55.1396	0.00886347
			11.48	55.1255	0.00887721
			11.49	55.1113	0.00889097
			11.5	55.0972	0.00890475
			11.51	55.0831	0.00891855
			11.52	55.069	0.00893238
			11.53	55.0549	0.00894622
			11.54	55.0409	0.00896009
			11.55	55.0268	0.00897398
			11.56	55.0127	0.00898789
			11.57	54.9987	0.00900182
			11.58	54.9847	0.00901577
			11.59	54.9706	0.00902975
			11.6	54.9566	0.00904374
			11.61	54.9426	0.00905776
			11.62	54.9286	0.0090718
			11.63	54.9146	0.00908586
			11.64	54.9006	0.00909994
			11.65	54.8867	0.00911405
			11.66	54.8727	0.00912818
			11.67	54.8588	0.00914232
			11.68	54.8448	0.0091565
			11.69	54.8309	0.00917069
			11.7	54.817	0.0091849
			11.71	54.8031	0.00919914
			11.72	54.7892	0.0092134
			11.73	54.7753	0.00922768
			11.74	54.7614	0.00924198
			11.75	54.7475	0.00925631
			11.76	54.7336	0.00927065
			11.77	54.7198	0.00928502
			11.78	54.706	0.00929942
			11.79	54.6921	0.00931383
			11.8	54.6783	0.00932827
			11.81	54.6645	0.00934272
			11.82	54.6507	0.00935721
			11.83	54.6369	0.00937171
			11.84	54.6231	0.00938624
			11.85	54.6093	0.00940078
			11.86	54.5956	0.00941536
			11.87	54.5818	0.00942995
			11.88	54.5681	0.00944457
			11.89	54.5543	0.0094592
			11.9	54.5406	0.00947387
			11.91	54.5269	0.00948855
			11.92	54.5132	0.00950326
			11.93	54.4995	0.00951799
			11.94	54.4858	0.00953274
			11.95	54.4721	0.00954752
			11.96	54.4584	0.00956232
			11.97	54.4448	0.00957714
			11.98	54.4311	0.00959198
			11.99	54.4175	0.00960685
			12	54.4038	0.00962174
			12.01	54.3902	0.00963665
			12.02	54.3766	0.00965159
			12.03	54.363	0.00966655
			12.04	54.3494	0.00968153
			12.05	54.3358	0.00969654
			12.06	54.3222	0.00971157
			12.07	54.3087	0.00972662
			12.08	54.2951	0.0097417
			12.09	54.2816	0.0097568
			12.1	54.268	0.00977192
			12.11	54.2545	0.00978707
			12.12	54.241	0.00980224
			12.13	54.2275	0.00981743
			12.14	54.214	0.00983265
			12.15	54.2005	0.00984789
			12.16	54.187	0.00986315
			12.17	54.1735	0.00987844
			12.18	54.1601	0.00989375
			12.19	54.1466	0.00990909
			12.2	54.1332	0.00992445
			12.21	54.1197	0.00993983
			12.22	54.1063	0.00995524
			12.23	54.0929	0.00997067
			12.24	54.0795	0.00998612
			12.25	54.0661	0.0100016
			12.26	54.0527	0.0100171
			12.27	54.0393	0.0100326
			12.28	54.0259	0.0100482
			12.29	54.0126	0.0100638
			12.3	53.9992	0.0100794
			12.31	53.9859	0.010095
			12.32	53.9726	0.0101106
			12.33	53.9592	0.0101263
			12.34	53.9459	0.010142
			12.35	53.9326	0.0101577
			12.36	53.9193	0.0101735
			12.37	53.906	0.0101892
			12.38	53.8928	0.010205
			12.39	53.8795	0.0102208
			12.4	53.8662	0.0102367
			12.41	53.853	0.0102525
			12.42	53.8397	0.0102684
			12.43	53.8265	0.0102844
			12.44	53.8133	0.0103003
			12.45	53.8001	0.0103163
			12.46	53.7869	0.0103322
			12.47	53.7737	0.0103483
			12.48	53.7605	0.0103643
			12.49	53.7473	0.0103804
			12.5	53.7342	0.0103965
			12.51	53.721	0.0104126
			12.52	53.7079	0.0104287
			12.53	53.6947	0.0104449
			12.54	53.6816	0.0104611
			12.55	53.6685	0.0104773
			12.56	53.6553	0.0104935
			12.57	53.6422	0.0105098
			12.58	53.6292	0.0105261
			12.59	53.6161	0.0105424
			12.6	53.603	0.0105587
			12.61	53.5899	0.0105751
			12.62	53.5769	0.0105915
			12.63	53.5638	0.0106079
			12.64	53.5508	0.0106243
			12.65	53.5378	0.0106408
			12.66	53.5247	0.0106573
			12.67	53.5117	0.0106738
			12.68	53.4987	0.0106904
			12.69	53.4857	0.0107069
			12.7	53.4727	0.0107235
			12.71	53.4598	0.0107402
			12.72	53.4468	0.0107568
			12.73	53.4338	0.0107735
			12.74	53.4209	0.0107902
			12.75	53.408	0.0108069
			12.76	53.395	0.0108237
			12.77	53.3821	0.0108404
			12.78	53.3692	0.0108572
			12.79	53.3563	0.0108741
			12.8	53.3434	0.0108909
			12.81	53.3305	0.0109078
			12.82	53.3176	0.0109247
			12.83	53.3048	0.0109416
			12.84	53.2919	0.0109586
			12.85	53.2791	0.0109756
			12.86	53.2662	0.0109926
			12.87	53.2534	0.0110096
			12.88	53.2406	0.0110267
			12.89	53.2277	0.0110438
			12.9	53.2149	0.0110609
			12.91	53.2021	0.0110781
			12.92	53.1894	0.0110952
			12.93	53.1766	0.0111124
			12.94	53.1638	0.0111296
			12.95	53.151	0.0111469
			12.96	53.1383	0.0111642
			12.97	53.1256	0.0111815
			12.98	53.1128	0.0111988
			12.99	53.1001	0.0112162
			13	53.0874	0.0112336
			13.01	53.0747	0.011251
			13.02	53.062	0.0112684
			13.03	53.0493	0.0112859
			13.04	53.0366	0.0113034
			13.05	53.0239	0.0113209
			13.06	53.0113	0.0113384
			13.07	52.9986	0.011356
			13.08	52.986	0.0113736
			13.09	52.9733	0.0113912
			13.1	52.9607	0.0114089
			13.11	52.9481	0.0114266
			13.12	52.9355	0.0114443
			13.13	52.9229	0.011462
			13.14	52.9103	0.0114798
			13.15	52.8977	0.0114976
			13.16	52.8851	0.0115154
			13.17	52.8725	0.0115333
			13.18	52.86	0.0115511
			13.19	52.8474	0.011569
			13.2	52.8349	0.011587
			13.21	52.8224	0.0116049
			13.22	52.8098	0.0116229
			13.23	52.7973	0.0116409
			13.24	52.7848	0.011659
			13.25	52.7723	0.011677
			13.26	52.7598	0.0116951
			13.27	52.7474	0.0117133
			13.28	52.7349	0.0117314
			13.29	52.7224	0.0117496
			13.3	52.71	0.0117678
			13.31	52.6975	0.0117861
			13.32	52.6851	0.0118043
			13.33	52.6727	0.0118226
			13.34	52.6602	0.011841
			13.35	52.6478	0.0118593
			13.36	52.6354	0.0118777
			13.37	52.623	0.0118961
			13.38	52.6107	0.0119145
			13.39	52.5983	0.011933
			13.4	52.5859	0.0119515
			13.41	52.5735	0.01197
			13.42	52.5612	0.0119886
			13.43	52.5489	0.0120072
			13.44	52.5365	0.0120258
			13.45	52.5242	0.0120444
			13.46	52.5119	0.0120631
			13.47	52.4996	0.0120818
			13.48	52.4873	0.0121005
			13.49	52.475	0.0121193
			13.5	52.4627	0.012138
			13.51	52.4504	0.0121569
			13.52	52.4382	0.0121757
			13.53	52.4259	0.0121946
			13.54	52.4137	0.0122135
			13.55	52.4014	0.0122324
			13.56	52.3892	0.0122514
			13.57	52.377	0.0122704
			13.58	52.3648	0.0122894
			13.59	52.3525	0.0123084
			13.6	52.3404	0.0123275
			13.61	52.3282	0.0123466
			13.62	52.316	0.0123658
			13.63	52.3038	0.0123849
			13.64	52.2916	0.0124041
			13.65	52.2795	0.0124233
			13.66	52.2673	0.0124426
			13.67	52.2552	0.0124619
			13.68	52.2431	0.0124812
			13.69	52.231	0.0125005
			13.7	52.2188	0.0125199
			13.71	52.2067	0.0125393
			13.72	52.1946	0.0125588
			13.73	52.1826	0.0125782
			13.74	52.1705	0.0125977
			13.75	52.1584	0.0126173
			13.76	52.1463	0.0126368
			13.77	52.1343	0.0126564
			13.78	52.1223	0.012676
			13.79	52.1102	0.0126957
			13.8	52.0982	0.0127153
			13.81	52.0862	0.012735
			13.82	52.0742	0.0127548
			13.83	52.0621	0.0127746
			13.84	52.0502	0.0127944
			13.85	52.0382	0.0128142
			13.86	52.0262	0.0128341
			13.87	52.0142	0.0128539
			13.88	52.0023	0.0128739
			13.89	51.9903	0.0128938
			13.9	51.9784	0.0129138
			13.91	51.9664	0.0129338
			13.92	51.9545	0.0129539
			13.93	51.9426	0.0129739
			13.94	51.9307	0.0129941
			13.95	51.9188	0.0130142
			13.96	51.9069	0.0130344
			13.97	51.895	0.0130546
			13.98	51.8831	0.0130748
			13.99	51.8712	0.0130951
			14	51.8594	0.0131154
			14.01	51.8475	0.0131357
			14.02	51.8357	0.0131561
			14.03	51.8238	0.0131765
			14.04	51.812	0.0131969
			14.05	51.8002	0.0132173
			14.06	51.7884	0.0132378
			14.07	51.7765	0.0132583
			14.08	51.7648	0.0132789
			14.09	51.753	0.0132995
			14.1	51.7412	0.0133201
			14.11	51.7294	0.0133407
			14.12	51.7176	0.0133614
			14.13	51.7059	0.0133821
			14.14	51.6941	0.0134029
			14.15	51.6824	0.0134236
			14.16	51.6707	0.0134444
			14.17	51.6589	0.0134653
			14.18	51.6472	0.0134862
			14.19	51.6355	0.0135071
			14.2	51.6238	0.013528
			14.21	51.6121	0.013549
			14.22	51.6004	0.01357
			14.23	51.5888	0.013591
			14.24	51.5771	0.0136121
			14.25	51.5654	0.0136332
			14.26	51.5538	0.0136543
			14.27	51.5422	0.0136755
			14.28	51.5305	0.0136967
			14.29	51.5189	0.0137179
			14.3	51.5073	0.0137391
			14.31	51.4957	0.0137604
			14.32	51.4841	0.0137818
			14.33	51.4725	0.0138031
			14.34	51.4609	0.0138245
			14.35	51.4493	0.013846
			14.36	51.4377	0.0138674
			14.37	51.4262	0.0138889
			14.38	51.4146	0.0139104
			14.39	51.4031	0.013932
			14.4	51.3915	0.0139536
			14.41	51.38	0.0139752
			14.42	51.3685	0.0139969
			14.43	51.357	0.0140186
			14.44	51.3455	0.0140403
			14.45	51.334	0.0140621
			14.46	51.3225	0.0140839
			14.47	51.311	0.0141057
			14.48	51.2995	0.0141276
			14.49	51.2881	0.0141495
			14.5	51.2766	0.0141714
			14.51	51.2651	0.0141934
			14.52	51.2537	0.0142154
			14.53	51.2423	0.0142374
			14.54	51.2308	0.0142595
			14.55	51.2194	0.0142816
			14.56	51.208	0.0143037
			14.57	51.1966	0.0143259
			14.58	51.1852	0.0143481
			14.59	51.1738	0.0143703
			14.6	51.1624	0.0143926
			14.61	51.1511	0.0144149
			14.62	51.1397	0.0144372
			14.63	51.1284	0.0144596
			14.64	51.117	0.014482
			14.65	51.1057	0.0145045
			14.66	51.0943	0.014527
			14.67	51.083	0.0145495
			14.68	51.0717	0.014572
			14.69	51.0604	0.0145946
			14.7	51.0491	0.0146172
			14.71	51.0378	0.0146399
			14.72	51.0265	0.0146626
			14.73	51.0152	0.0146853
			14.74	51.004	0.0147081
			14.75	50.9927	0.0147309
			14.76	50.9815	0.0147537
			14.77	50.9702	0.0147766
			14.78	50.959	0.0147995
			14.79	50.9477	0.0148224
			14.8	50.9365	0.0148454
			14.81	50.9253	0.0148684
			14.82	50.9141	0.0148914
			14.83	50.9029	0.0149145
			14.84	50.8917	0.0149376
			14.85	50.8805	0.0149608
			14.86	50.8693	0.014984
			14.87	50.8582	0.0150072
			14.88	50.847	0.0150305
			14.89	50.8359	0.0150538
			14.9	50.8247	0.0150771
			14.91	50.8136	0.0151005
			14.92	50.8025	0.0151239
			14.93	50.7913	0.0151473
			14.94	50.7802	0.0151708
			14.95	50.7691	0.0151943
			14.96	50.758	0.0152179
			14.97	50.7469	0.0152415
			14.98	50.7358	0.0152651
			14.99	50.7248	0.0152887
			15	50.7137	0.0153124
			15.01	50.7026	0.0153362
			15.02	50.6916	0.0153599
			15.03	50.6805	0.0153837
			15.04	50.6695	0.0154076
			15.05	50.6585	0.0154315
			15.06	50.6475	0.0154554
			15.07	50.6364	0.0154793
			15.08	50.6254	0.0155033
			15.09	50.6144	0.0155274
			15.1	50.6034	0.0155514
			15.11	50.5925	0.0155755
			15.12	50.5815	0.0155997
			15.13	50.5705	0.0156239
			15.14	50.5596	0.0156481
			15.15	50.5486	0.0156723
			15.16	50.5377	0.0156966
			15.17	50.5267	0.015721
			15.18	50.5158	0.0157453
			15.19	50.5049	0.0157697
			15.2	50.4939	0.0157942
			15.21	50.483	0.0158187
			15.22	50.4721	0.0158432
			15.23	50.4612	0.0158677
			15.24	50.4504	0.0158923
			15.25	50.4395	0.015917
			15.26	50.4286	0.0159416
			15.27	50.4177	0.0159663
			15.28	50.4069	0.0159911
			15.29	50.396	0.0160159
			15.3	50.3852	0.0160407
			15.31	50.3744	0.0160656
			15.32	50.3635	0.0160905
			15.33	50.3527	0.0161154
			15.34	50.3419	0.0161404
			15.35	50.3311	0.0161654
			15.36	50.3203	0.0161905
			15.37	50.3095	0.0162156
			15.38	50.2988	0.0162407
			15.39	50.288	0.0162659
			15.4	50.2772	0.0162911
			15.41	50.2665	0.0163163
			15.42	50.2557	0.0163416
			15.43	50.245	0.0163669
			15.44	50.2342	0.0163923
			15.45	50.2235	0.0164177
			15.46	50.2128	0.0164432
			15.47	50.2021	0.0164687
			15.48	50.1914	0.0164942
			15.49	50.1807	0.0165197
			15.5	50.17	0.0165453
			15.51	50.1593	0.016571
			15.52	50.1486	0.0165967
			15.53	50.1379	0.0166224
			15.54	50.1273	0.0166482
			15.55	50.1166	0.016674
			15.56	50.106	0.0166998
			15.57	50.0953	0.0167257
			15.58	50.0847	0.0167516
			15.59	50.0741	0.0167776
			15.6	50.0635	0.0168036
			15.61	50.0529	0.0168296
			15.62	50.0422	0.0168557
			15.63	50.0317	0.0168819
			15.64	50.0211	0.016908
			15.65	50.0105	0.0169342
			15.66	49.9999	0.0169605
			15.67	49.9893	0.0169868
			15.68	49.9788	0.0170131
			15.69	49.9682	0.0170395
			15.7	49.9577	0.0170659
			15.71	49.9472	0.0170923
			15.72	49.9366	0.0171188
			15.73	49.9261	0.0171454
			15.74	49.9156	0.0171719
			15.75	49.9051	0.0171986
			15.76	49.8946	0.0172252
			15.77	49.8841	0.0172519
			15.78	49.8736	0.0172786
			15.79	49.8631	0.0173054
			15.8	49.8526	0.0173323
			15.81	49.8422	0.0173591
			15.82	49.8317	0.017386
			15.83	49.8213	0.017413
			15.84	49.8108	0.01744
			15.85	49.8004	0.017467
			15.86	49.79	0.0174941
			15.87	49.7796	0.0175212
			15.88	49.7691	0.0175483
			15.89	49.7587	0.0175755
			15.9	49.7483	0.0176028
			15.91	49.7379	0.0176301
			15.92	49.7276	0.0176574
			15.93	49.7172	0.0176848
			15.94	49.7068	0.0177122
			15.95	49.6964	0.0177396
			15.96	49.6861	0.0177671
			15.97	49.6757	0.0177947
			15.98	49.6654	0.0178222
			15.99	49.6551	0.0178499
			16	49.6447	0.0178775
			16.01	49.6344	0.0179052
			16.02	49.6241	0.017933
			16.03	49.6138	0.0179608
			16.04	49.6035	0.0179886
			16.05	49.5932	0.0180165
			16.06	49.5829	0.0180444
			16.07	49.5726	0.0180724
			16.08	49.5624	0.0181004
			16.09	49.5521	0.0181285
			16.1	49.5418	0.0181566
			16.11	49.5316	0.0181847
			16.12	49.5214	0.0182129
			16.13	49.5111	0.0182411
			16.14	49.5009	0.0182694
			16.15	49.4907	0.0182977
			16.16	49.4805	0.0183261
			16.17	49.4702	0.0183545
			16.18	49.46	0.0183829
			16.19	49.4499	0.0184114
			16.2	49.4397	0.01844
			16.21	49.4295	0.0184686
			16.22	49.4193	0.0184972
			16.23	49.4092	0.0185259
			16.24	49.399	0.0185546
			16.25	49.3888	0.0185833
			16.26	49.3787	0.0186121
			16.27	49.3686	0.018641
			16.28	49.3584	0.0186699
			16.29	49.3483	0.0186988
			16.3	49.3382	0.0187278
			16.31	49.3281	0.0187568
			16.32	49.318	0.0187859
			16.33	49.3079	0.018815
			16.34	49.2978	0.0188442
			16.35	49.2877	0.0188734
			16.36	49.2776	0.0189026
			16.37	49.2676	0.0189319
			16.38	49.2575	0.0189613
			16.39	49.2475	0.0189907
			16.4	49.2374	0.0190201
			16.41	49.2274	0.0190496
			16.42	49.2173	0.0190791
			16.43	49.2073	0.0191087
			16.44	49.1973	0.0191383
			16.45	49.1873	0.019168
			16.46	49.1773	0.0191977
			16.47	49.1673	0.0192274
			16.48	49.1573	0.0192572
			16.49	49.1473	0.0192871
			16.5	49.1373	0.019317
			16.51	49.1274	0.0193469
			16.52	49.1174	0.0193769
			16.53	49.1074	0.019407
			16.54	49.0975	0.019437
			16.55	49.0876	0.0194672
			16.56	49.0776	0.0194973
			16.57	49.0677	0.0195276
			16.58	49.0578	0.0195578
			16.59	49.0479	0.0195881
			16.6	49.0379	0.0196185
			16.61	49.028	0.0196489
			16.62	49.0181	0.0196794
			16.63	49.0083	0.0197099
			16.64	48.9984	0.0197404
			16.65	48.9885	0.019771
			16.66	48.9786	0.0198017
			16.67	48.9688	0.0198324
			16.68	48.9589	0.0198631
			16.69	48.9491	0.0198939
			16.7	48.9392	0.0199247
			16.71	48.9294	0.0199556
			16.72	48.9196	0.0199865
			16.73	48.9098	0.0200175
			16.74	48.8999	0.0200485
			16.75	48.8901	0.0200796
			16.76	48.8803	0.0201107
			16.77	48.8705	0.0201419
			16.78	48.8608	0.0201731
			16.79	48.851	0.0202044
			16.8	48.8412	0.0202357
			16.81	48.8314	0.0202671
			16.82	48.8217	0.0202985
			16.83	48.8119	0.02033
			16.84	48.8022	0.0203615
			16.85	48.7924	0.020393
			16.86	48.7827	0.0204246
			16.87	48.773	0.0204563
			16.88	48.7633	0.020488
			16.89	48.7535	0.0205198
			16.9	48.7438	0.0205516
			16.91	48.7341	0.0205834
			16.92	48.7245	0.0206153
			16.93	48.7148	0.0206473
			16.94	48.7051	0.0206793
			16.95	48.6954	0.0207113
			16.96	48.6858	0.0207434
			16.97	48.6761	0.0207756
			16.98	48.6664	0.0208078
			16.99	48.6568	0.02084
			17	48.6472	0.0208723
			17.01	48.6375	0.0209047
			17.02	48.6279	0.0209371
			17.03	48.6183	0.0209696
			17.04	48.6087	0.0210021
			17.05	48.5991	0.0210346
			17.06	48.5895	0.0210672
			17.07	48.5799	0.0210999
			17.08	48.5703	0.0211326
			17.09	48.5607	0.0211653
			17.1	48.5511	0.0211981
			17.11	48.5416	0.021231
			17.12	48.532	0.0212639
			17.13	48.5225	0.0212969
			17.14	48.5129	0.0213299
			17.15	48.5034	0.0213629
			17.16	48.4938	0.021396
			17.17	48.4843	0.0214292
			17.18	48.4748	0.0214624
			17.19	48.4653	0.0214957
			17.2	48.4558	0.021529
			17.21	48.4463	0.0215624
			17.22	48.4368	0.0215958
			17.23	48.4273	0.0216293
			17.24	48.4178	0.0216628
			17.25	48.4083	0.0216964
			17.26	48.3989	0.02173
			17.27	48.3894	0.0217637
			17.28	48.3799	0.0217974
			17.29	48.3705	0.0218312
			17.3	48.3611	0.021865
			17.31	48.3516	0.0218989
			17.32	48.3422	0.0219329
			17.33	48.3328	0.0219669
			17.34	48.3233	0.0220009
			17.35	48.3139	0.022035
			17.36	48.3045	0.0220692
			17.37	48.2951	0.0221034
			17.38	48.2858	0.0221376
			17.39	48.2764	0.022172
			17.4	48.267	0.0222063
			17.41	48.2576	0.0222407
			17.42	48.2483	0.0222752
			17.43	48.2389	0.0223097
			17.44	48.2295	0.0223443
			17.45	48.2202	0.022379
			17.46	48.2109	0.0224136
			17.47	48.2015	0.0224484
			17.48	48.1922	0.0224832
			17.49	48.1829	0.022518
			17.5	48.1736	0.0225529
			17.51	48.1643	0.0225879
			17.52	48.155	0.0226229
			17.53	48.1457	0.022658
			17.54	48.1364	0.0226931
			17.55	48.1271	0.0227283
			17.56	48.1178	0.0227635
			17.57	48.1086	0.0227988
			17.58	48.0993	0.0228341
			17.59	48.09	0.0228695
			17.6	48.0808	0.022905
			17.61	48.0716	0.0229405
			17.62	48.0623	0.022976
			17.63	48.0531	0.0230116
			17.64	48.0439	0.0230473
			17.65	48.0346	0.023083
			17.66	48.0254	0.0231188
			17.67	48.0162	0.0231546
			17.68	48.007	0.0231905
			17.69	47.9978	0.0232265
			17.7	47.9887	0.0232625
			17.71	47.9795	0.0232985
			17.72	47.9703	0.0233346
			17.73	47.9611	0.0233708
			17.74	47.952	0.023407
			17.75	47.9428	0.0234433
			17.76	47.9337	0.0234796
			17.77	47.9245	0.023516
			17.78	47.9154	0.0235525
			17.79	47.9063	0.023589
			17.8	47.8971	0.0236256
			17.81	47.888	0.0236622
			17.82	47.8789	0.0236989
			17.83	47.8698	0.0237356
			17.84	47.8607	0.0237724
			17.85	47.8516	0.0238092
			17.86	47.8425	0.0238461
			17.87	47.8335	0.0238831
			17.88	47.8244	0.0239201
			17.89	47.8153	0.0239572
			17.9	47.8063	0.0239943
			17.91	47.7972	0.0240315
			17.92	47.7882	0.0240688
			17.93	47.7791	0.0241061
			17.94	47.7701	0.0241434
			17.95	47.7611	0.0241809
			17.96	47.752	0.0242183
			17.97	47.743	0.0242559
			17.98	47.734	0.0242935
			17.99	47.725	0.0243311
			18	47.716	0.0243688
			18.01	47.707	0.0244066
			18.02	47.698	0.0244444
			18.03	47.689	0.0244823
			18.04	47.6801	0.0245203
			18.05	47.6711	0.0245583
			18.06	47.6621	0.0245963
			18.07	47.6532	0.0246345
			18.08	47.6442	0.0246727
			18.09	47.6353	0.0247109
			18.1	47.6264	0.0247492
			18.11	47.6174	0.0247876
			18.12	47.6085	0.024826
			18.13	47.5996	0.0248645
			18.14	47.5907	0.024903
			18.15	47.5818	0.0249416
			18.16	47.5729	0.0249803
			18.17	47.564	0.025019
			18.18	47.5551	0.0250578
			18.19	47.5462	0.0250966
			18.2	47.5373	0.0251355
			18.21	47.5285	0.0251745
			18.22	47.5196	0.0252135
			18.23	47.5107	0.0252526
			18.24	47.5019	0.0252917
			18.25	47.493	0.0253309
			18.26	47.4842	0.0253702
			18.27	47.4754	0.0254095
			18.28	47.4665	0.0254489
			18.29	47.4577	0.0254883
			18.3	47.4489	0.0255278
			18.31	47.4401	0.0255674
			18.32	47.4313	0.025607
			18.33	47.4225	0.0256467
			18.34	47.4137	0.0256865
			18.35	47.4049	0.0257263
			18.36	47.3961	0.0257662
			18.37	47.3874	0.0258061
			18.38	47.3786	0.0258461
			18.39	47.3698	0.0258862
			18.4	47.3611	0.0259263
			18.41	47.3523	0.0259665
			18.42	47.3436	0.0260067
			18.43	47.3349	0.026047
			18.44	47.3261	0.0260874
			18.45	47.3174	0.0261278
			18.46	47.3087	0.0261683
			18.47	47.3	0.0262089
			18.48	47.2913	0.0262495
			18.49	47.2826	0.0262902
			18.5	47.2739	0.026331
			18.51	47.2652	0.0263718
			18.52	47.2565	0.0264126
			18.53	47.2478	0.0264536
			18.54	47.2392	0.0264946
			18.55	47.2305	0.0265356
			18.56	47.2218	0.0265768
			18.57	47.2132	0.026618
			18.58	47.2045	0.0266592
			18.59	47.1959	0.0267006
			18.6	47.1873	0.0267419
			18.61	47.1786	0.0267834
			18.62	47.17	0.0268249
			18.63	47.1614	0.0268665
			18.64	47.1528	0.0269081
			18.65	47.1442	0.0269498
			18.66	47.1356	0.0269916
			18.67	47.127	0.0270334
			18.68	47.1184	0.0270753
			18.69	47.1098	0.0271173
			18.7	47.1012	0.0271593
			18.71	47.0926	0.0272014
			18.72	47.0841	0.0272436
			18.73	47.0755	0.0272858
			18.74	47.067	0.0273281
			18.75	47.0584	0.0273705
			18.76	47.0499	0.0274129
			18.77	47.0413	0.0274554
			18.78	47.0328	0.027498
			18.79	47.0243	0.0275406
			18.8	47.0158	0.0275833
			18.81	47.0073	0.027626
			18.82	46.9988	0.0276688
			18.83	46.9903	0.0277117
			18.84	46.9818	0.0277547
			18.85	46.9733	0.0277977
			18.86	46.9648	0.0278408
			18.87	46.9563	0.0278839
			18.88	46.9478	0.0279272
			18.89	46.9394	0.0279704
			18.9	46.9309	0.0280138
			18.91	46.9225	0.0280572
			18.92	46.914	0.0281007
			18.93	46.9056	0.0281443
			18.94	46.8971	0.0281879
			18.95	46.8887	0.0282316
			18.96	46.8803	0.0282753
			18.97	46.8719	0.0283192
			18.98	46.8634	0.0283631
			18.99	46.855	0.028407
			19	46.8466	0.0284511
			19.01	46.8382	0.0284951
			19.02	46.8298	0.0285393
			19.03	46.8215	0.0285836
			19.04	46.8131	0.0286279
			19.05	46.8047	0.0286722
			19.06	46.7963	0.0287167
			19.07	46.788	0.0287612
			19.08	46.7796	0.0288058
			19.09	46.7713	0.0288504
			19.1	46.7629	0.0288951
			19.11	46.7546	0.0289399
			19.12	46.7462	0.0289848
			19.13	46.7379	0.0290297
			19.14	46.7296	0.0290747
			19.15	46.7213	0.0291198
			19.16	46.713	0.0291649
			19.17	46.7047	0.0292101
			19.18	46.6964	0.0292554
			19.19	46.6881	0.0293007
			19.2	46.6798	0.0293461
			19.21	46.6715	0.0293916
			19.22	46.6632	0.0294372
			19.23	46.6549	0.0294828
			19.24	46.6467	0.0295285
			19.25	46.6384	0.0295743
			19.26	46.6302	0.0296201
			19.27	46.6219	0.029666
			19.28	46.6137	0.029712
			19.29	46.6054	0.0297581
			19.3	46.5972	0.0298042
			19.31	46.589	0.0298504
			19.32	46.5808	0.0298967
			19.33	46.5725	0.029943
			19.34	46.5643	0.0299894
			19.35	46.5561	0.0300359
			19.36	46.5479	0.0300824
			19.37	46.5397	0.0301291
			19.38	46.5315	0.0301758
			19.39	46.5234	0.0302225
			19.4	46.5152	0.0302694
			19.41	46.507	0.0303163
			19.42	46.4989	0.0303633
			19.43	46.4907	0.0304104
			19.44	46.4825	0.0304575
			19.45	46.4744	0.0305047
			19.46	46.4662	0.030552
			19.47	46.4581	0.0305993
			19.48	46.45	0.0306468
			19.49	46.4419	0.0306943
			19.5	46.4337	0.0307419
			19.51	46.4256	0.0307895
			19.52	46.4175	0.0308372
			19.53	46.4094	0.030885
			19.54	46.4013	0.0309329
			19.55	46.3932	0.0309808
			19.56	46.3851	0.0310289
			19.57	46.377	0.031077
			19.58	46.369	0.0311251
			19.59	46.3609	0.0311734
			19.6	46.3528	0.0312217
			19.61	46.3448	0.0312701
			19.62	46.3367	0.0313186
			19.63	46.3287	0.0313671
			19.64	46.3206	0.0314157
			19.65	46.3126	0.0314644
			19.66	46.3046	0.0315132
			19.67	46.2965	0.031562
			19.68	46.2885	0.0316109
			19.69	46.2805	0.0316599
			19.7	46.2725	0.031709
			19.71	46.2645	0.0317582
			19.72	46.2565	0.0318074
			19.73	46.2485	0.0318567
			19.74	46.2405	0.0319061
			19.75	46.2325	0.0319555
			19.76	46.2245	0.0320051
			19.77	46.2166	0.0320547
			19.78	46.2086	0.0321043
			19.79	46.2006	0.0321541
			19.8	46.1927	0.0322039
			19.81	46.1847	0.0322539
			19.82	46.1768	0.0323039
			19.83	46.1688	0.0323539
			19.84	46.1609	0.0324041
			19.85	46.153	0.0324543
			19.86	46.145	0.0325046
			19.87	46.1371	0.032555
			19.88	46.1292	0.0326055
			19.89	46.1213	0.032656
			19.9	46.1134	0.0327066
			19.91	46.1055	0.0327573
			19.92	46.0976	0.0328081
			19.93	46.0897	0.0328589
			19.94	46.0818	0.0329099
			19.95	46.074	0.0329609
			19.96	46.0661	0.033012
			19.97	46.0582	0.0330631
			19.98	46.0504	0.0331144
[truncated: 10,002 more rows]

## Sheet: ESM14
Raw Data			Growth Linked model			SFO 1		SFO2		SFO 3
Time	Time	Atazine	time	Atrazine	Degraders	Time	Atazine	Time	Atazine	Time	Atazine
0	0	143.348	0.01	73.9755	3.00675e-05	0	74.042	0	89.8991	0	81.387
0	0	68.9827	0.02	73.951	3.01352e-05	1	72.6715	1	48.754	1	56.4246
0	0	73.4247	0.03	73.9266	3.0203e-05	2	71.3263	2	26.4403	2	39.1185
0	0	75.8307	0.04	73.9021	3.02709e-05	3	70.006	3	14.3391	3	27.1204
1	1	72.2428	0.05	73.8777	3.0339e-05	4	68.7101	4	7.77636	4	18.8022
1	1	55.2607	0.06	73.8533	3.04073e-05	5	67.4383	5	4.21727	5	13.0354
1	1	67.9487	0.07	73.8289	3.04757e-05	6	66.19	6	2.28711	6	9.03726
1	1	69.2087	0.08	73.8045	3.05443e-05	7	64.9647	7	1.24034	7	6.26542
3	3	63.4141	0.09	73.7801	3.0613e-05	8	63.7622	8	0.672662	8	4.34374
3	3	69.2068	0.1	73.7558	3.06819e-05	9	62.5819	9	0.364798	9	3.01146
3	3	67.9917	0.11	73.7314	3.07509e-05	10	61.4235	10	0.197837	10	2.08781
3	3	71.9873	0.12	73.7071	3.08201e-05	11	60.2865	11	0.107291	11	1.44745
7	7	53.7385	0.13	73.6828	3.08894e-05	12	59.1706	12	0.0581859	12	1.0035
7	7	65.4087	0.14	73.6586	3.09589e-05	13	58.0753	13	0.0315554	13	0.695716
7	7	53.1061	0.15	73.6343	3.10286e-05	14	57.0003	14	0.0171131	14	0.482331
7	7	56.1428	0.16	73.61	3.10984e-05	15	55.9452	15	0.00928076	15	0.334394
14	14	52.0477	0.17	73.5858	3.11684e-05	16	54.9096	16	0.00503314	16	0.231832
14	14	52.5889	0.18	73.5616	3.12385e-05	17	53.8932	17	0.00272957	17	0.160726
14	14	48.9219	0.19	73.5374	3.13088e-05	18	52.8956	18	0.0014803	18	0.111429
14	14	53.0359	0.2	73.5132	3.13792e-05	19	51.9165	19	0.000802794	19	0.0772526
28	28	42.2444	0.21	73.4891	3.14499e-05	20	50.9555	20	0.000435371	20	0.0535583
28	28	43.0215	0.22	73.4649	3.15206e-05	21	50.0123	21	0.00023611	21	0.0371313
28	28	43.3949	0.23	73.4408	3.15915e-05	22	49.0865	22	0.000128047	22	0.0257427
28	28	47.9665	0.24	73.4167	3.16626e-05	23	48.1779	23	6.94425e-05	23	0.0178471
45	45	45.3981	0.25	73.3926	3.17339e-05	24	47.2861	24	3.766e-05	24	0.0123732
45	45	35.8916	0.26	73.3685	3.18053e-05	25	46.4108	25	2.04238e-05	25	0.00857817
45	45	35.382	0.27	73.3445	3.18768e-05	26	45.5517	26	1.10762e-05	26	0.00594714
45	45	39.3212	0.28	73.3204	3.19485e-05	27	44.7086	27	6.00684e-06	27	0.00412308
60	60	30.8278	0.29	73.2964	3.20204e-05	28	43.881	28	3.25763e-06	28	0.00285848
60	60	23.9417	0.3	73.2724	3.20925e-05	29	43.0687
60	60	5.64823	0.31	73.2484	3.21647e-05	30	42.2715
60	60	31.2051	0.32	73.2244	3.22371e-05	31	41.489
0	63	137.006	0.33	73.2005	3.23096e-05	32	40.721
0	63	70.1238	0.34	73.1765	3.23823e-05	33	39.9673
0	63	68.2239	0.35	73.1526	3.24551e-05	34	39.2275
0	63	73.5164	0.36	73.1287	3.25282e-05	35	38.5013
1	64	68.252	0.37	73.1048	3.26014e-05	36	37.7886
1	64	46.2043	0.38	73.0809	3.26747e-05	37	37.0892
1	64	50.5628	0.39	73.0571	3.27482e-05	38	36.4026
1	64	59.8328	0.4	73.0333	3.28219e-05	39	35.7288
3	66	9.37633	0.41	73.0094	3.28958e-05	40	35.0674
3	66	4.25215	0.42	72.9856	3.29698e-05	41	34.4183
3	66	2.18088	0.43	72.9618	3.3044e-05	42	33.7812
3	66	7.0891	0.44	72.9381	3.31183e-05	43	33.1559
7	70	2.40267	0.45	72.9143	3.31928e-05	44	32.5422
7	70	1.70721	0.46	72.8906	3.32675e-05	45	31.9398
7	70	1.43811	0.47	72.8668	3.33424e-05	46	31.3486
7	70	2.40092	0.48	72.8431	3.34174e-05	47	30.7683
14	77	1.37983	0.49	72.8194	3.34926e-05	48	30.1988
14	77	1.47945	0.5	72.7958	3.35679e-05	49	29.6398
14	77	1.26359	0.51	72.7721	3.36435e-05	50	29.0911
14	77	1.57078	0.52	72.7485	3.37192e-05	51	28.5526
28	91	0.898918	0.53	72.7248	3.3795e-05	52	28.0241
28	91	0.780507	0.54	72.7012	3.38711e-05	53	27.5054
28	91	0.865563	0.55	72.6776	3.39473e-05	54	26.9962
28	91	0.898918	0.56	72.6541	3.40236e-05	55	26.4965
0	92	84.5911	0.57	72.6305	3.41002e-05	56	26.006
0	92	81.822	0.58	72.607	3.41769e-05	57	25.5247
0	92	69.3941	0.59	72.5834	3.42538e-05	58	25.0522
0	92	73.2743	0.6	72.5599	3.43309e-05	59	24.5884
1	93	60.1958	0.61	72.5364	3.44081e-05	60	24.1333
1	93	64.6315	0.62	72.513	3.44856e-05
1	93	70.5452	0.63	72.4895	3.45632e-05
1	93	61.8473	0.64	72.4661	3.46409e-05
3	95	20.2325	0.65	72.4426	3.47189e-05
3	95	22.7133	0.66	72.4192	3.4797e-05
3	95	26.3414	0.67	72.3958	3.48753e-05
3	95	27.394	0.68	72.3725	3.49537e-05
7	99	1.52142	0.69	72.3491	3.50324e-05
7	99	1.59292	0.7	72.3257	3.51112e-05
7	99	1.37843	0.71	72.3024	3.51902e-05
7	99	1.63283	0.72	72.2791	3.52694e-05
14	106	0.871931	0.73	72.2558	3.53487e-05
14	106	0.908651	0.74	72.2325	3.54283e-05
14	106	0.963731	0.75	72.2093	3.5508e-05
14	106	0.916996	0.76	72.186	3.55879e-05
28	120	0.753426	0.77	72.1628	3.5668e-05
28	120	0.603208	0.78	72.1396	3.57482e-05
28	120	6.22803	0.79	72.1164	3.58286e-05
28	120	0.796822	0.8	72.0932	3.59093e-05
			0.81	72.07	3.59901e-05
			0.82	72.0469	3.6071e-05
			0.83	72.0237	3.61522e-05
			0.84	72.0006	3.62335e-05
			0.85	71.9775	3.63151e-05
			0.86	71.9544	3.63968e-05
			0.87	71.9314	3.64787e-05
			0.88	71.9083	3.65607e-05
			0.89	71.8853	3.6643e-05
			0.9	71.8623	3.67254e-05
			0.91	71.8393	3.68081e-05
			0.92	71.8163	3.68909e-05
			0.93	71.7933	3.69739e-05
			0.94	71.7703	3.70571e-05
			0.95	71.7474	3.71405e-05
			0.96	71.7245	3.7224e-05
			0.97	71.7016	3.73078e-05
			0.98	71.6787	3.73917e-05
			0.99	71.6558	3.74759e-05
			1	71.6329	3.75602e-05
			1.01	71.6101	3.76447e-05
			1.02	71.5873	3.77294e-05
			1.03	71.5645	3.78143e-05
			1.04	71.5417	3.78994e-05
			1.05	71.5189	3.79846e-05
			1.06	71.4961	3.80701e-05
			1.07	71.4734	3.81558e-05
			1.08	71.4506	3.82416e-05
			1.09	71.4279	3.83277e-05
			1.1	71.4052	3.84139e-05
			1.11	71.3825	3.85003e-05
			1.12	71.3599	3.8587e-05
			1.13	71.3372	3.86738e-05
			1.14	71.3146	3.87608e-05
			1.15	71.292	3.8848e-05
			1.16	71.2694	3.89354e-05
			1.17	71.2468	3.9023e-05
			1.18	71.2242	3.91108e-05
			1.19	71.2016	3.91988e-05
			1.2	71.1791	3.9287e-05
			1.21	71.1566	3.93754e-05
			1.22	71.1341	3.9464e-05
			1.23	71.1116	3.95528e-05
			1.24	71.0891	3.96418e-05
			1.25	71.0666	3.9731e-05
			1.26	71.0442	3.98204e-05
			1.27	71.0217	3.991e-05
			1.28	70.9993	3.99998e-05
			1.29	70.9769	4.00898e-05
			1.3	70.9545	4.018e-05
			1.31	70.9322	4.02704e-05
			1.32	70.9098	4.0361e-05
			1.33	70.8875	4.04518e-05
			1.34	70.8652	4.05428e-05
			1.35	70.8428	4.0634e-05
			1.36	70.8206	4.07255e-05
			1.37	70.7983	4.08171e-05
			1.38	70.776	4.09089e-05
			1.39	70.7538	4.1001e-05
			1.4	70.7316	4.10932e-05
			1.41	70.7093	4.11857e-05
			1.42	70.6871	4.12784e-05
			1.43	70.665	4.13712e-05
			1.44	70.6428	4.14643e-05
			1.45	70.6206	4.15576e-05
			1.46	70.5985	4.16511e-05
			1.47	70.5764	4.17448e-05
			1.48	70.5543	4.18388e-05
			1.49	70.5322	4.19329e-05
			1.5	70.5101	4.20273e-05
			1.51	70.4881	4.21218e-05
			1.52	70.466	4.22166e-05
			1.53	70.444	4.23116e-05
			1.54	70.422	4.24068e-05
			1.55	70.4	4.25022e-05
			1.56	70.378	4.25978e-05
			1.57	70.356	4.26937e-05
			1.58	70.3341	4.27897e-05
			1.59	70.3122	4.2886e-05
			1.6	70.2902	4.29825e-05
			1.61	70.2683	4.30792e-05
			1.62	70.2464	4.31761e-05
			1.63	70.2246	4.32733e-05
			1.64	70.2027	4.33706e-05
			1.65	70.1809	4.34682e-05
			1.66	70.159	4.3566e-05
			1.67	70.1372	4.36641e-05
			1.68	70.1154	4.37623e-05
			1.69	70.0936	4.38608e-05
			1.7	70.0719	4.39595e-05
			1.71	70.0501	4.40584e-05
			1.72	70.0284	4.41575e-05
			1.73	70.0067	4.42568e-05
			1.74	69.985	4.43564e-05
			1.75	69.9633	4.44562e-05
			1.76	69.9416	4.45563e-05
			1.77	69.9199	4.46565e-05
			1.78	69.8983	4.4757e-05
			1.79	69.8767	4.48577e-05
			1.8	69.855	4.49586e-05
			1.81	69.8334	4.50598e-05
			1.82	69.8119	4.51612e-05
			1.83	69.7903	4.52628e-05
			1.84	69.7687	4.53646e-05
			1.85	69.7472	4.54667e-05
			1.86	69.7257	4.5569e-05
			1.87	69.7042	4.56715e-05
			1.88	69.6827	4.57743e-05
			1.89	69.6612	4.58773e-05
			1.9	69.6397	4.59805e-05
			1.91	69.6183	4.60839e-05
			1.92	69.5968	4.61876e-05
			1.93	69.5754	4.62916e-05
			1.94	69.554	4.63957e-05
			1.95	69.5326	4.65001e-05
			1.96	69.5113	4.66047e-05
			1.97	69.4899	4.67096e-05
			1.98	69.4686	4.68147e-05
			1.99	69.4472	4.692e-05
			2	69.4259	4.70256e-05
			2.01	69.4046	4.71314e-05
			2.02	69.3833	4.72374e-05
			2.03	69.3621	4.73437e-05
			2.04	69.3408	4.74502e-05
			2.05	69.3196	4.7557e-05
			2.06	69.2983	4.7664e-05
			2.07	69.2771	4.77713e-05
			2.08	69.2559	4.78787e-05
			2.09	69.2348	4.79865e-05
			2.1	69.2136	4.80944e-05
			2.11	69.1924	4.82027e-05
			2.12	69.1713	4.83111e-05
			2.13	69.1502	4.84198e-05
			2.14	69.1291	4.85288e-05
			2.15	69.108	4.86379e-05
			2.16	69.0869	4.87474e-05
			2.17	69.0658	4.88571e-05
			2.18	69.0448	4.8967e-05
			2.19	69.0238	4.90772e-05
			2.2	69.0027	4.91876e-05
			2.21	68.9817	4.92983e-05
			2.22	68.9608	4.94092e-05
			2.23	68.9398	4.95204e-05
			2.24	68.9188	4.96318e-05
			2.25	68.8979	4.97434e-05
			2.26	68.8769	4.98554e-05
			2.27	68.856	4.99675e-05
			2.28	68.8351	5.008e-05
			2.29	68.8142	5.01926e-05
			2.3	68.7934	5.03056e-05
			2.31	68.7725	5.04188e-05
			2.32	68.7517	5.05322e-05
			2.33	68.7308	5.06459e-05
			2.34	68.71	5.07599e-05
			2.35	68.6892	5.08741e-05
			2.36	68.6684	5.09885e-05
			2.37	68.6477	5.11033e-05
			2.38	68.6269	5.12182e-05
			2.39	68.6062	5.13335e-05
			2.4	68.5855	5.1449e-05
			2.41	68.5647	5.15647e-05
			2.42	68.544	5.16808e-05
			2.43	68.5234	5.17971e-05
			2.44	68.5027	5.19136e-05
			2.45	68.482	5.20304e-05
			2.46	68.4614	5.21475e-05
			2.47	68.4408	5.22648e-05
			2.48	68.4202	5.23824e-05
			2.49	68.3996	5.25003e-05
			2.5	68.379	5.26184e-05
			2.51	68.3584	5.27368e-05
			2.52	68.3379	5.28554e-05
			2.53	68.3173	5.29744e-05
			2.54	68.2968	5.30935e-05
			2.55	68.2763	5.3213e-05
			2.56	68.2558	5.33327e-05
			2.57	68.2353	5.34527e-05
			2.58	68.2149	5.3573e-05
			2.59	68.1944	5.36935e-05
			2.6	68.174	5.38144e-05
			2.61	68.1535	5.39354e-05
			2.62	68.1331	5.40568e-05
			2.63	68.1127	5.41784e-05
			2.64	68.0924	5.43003e-05
			2.65	68.072	5.44225e-05
			2.66	68.0516	5.45449e-05
			2.67	68.0313	5.46677e-05
			2.68	68.011	5.47907e-05
			2.69	67.9907	5.4914e-05
			2.7	67.9704	5.50375e-05
			2.71	67.9501	5.51613e-05
			2.72	67.9298	5.52855e-05
			2.73	67.9096	5.54099e-05
			2.74	67.8893	5.55345e-05
			2.75	67.8691	5.56595e-05
			2.76	67.8489	5.57847e-05
			2.77	67.8287	5.59102e-05
			2.78	67.8085	5.6036e-05
			2.79	67.7884	5.61621e-05
			2.8	67.7682	5.62885e-05
			2.81	67.7481	5.64151e-05
			2.82	67.7279	5.65421e-05
			2.83	67.7078	5.66693e-05
			2.84	67.6877	5.67968e-05
			2.85	67.6677	5.69246e-05
			2.86	67.6476	5.70527e-05
			2.87	67.6275	5.7181e-05
			2.88	67.6075	5.73097e-05
			2.89	67.5875	5.74386e-05
			2.9	67.5674	5.75679e-05
			2.91	67.5474	5.76974e-05
			2.92	67.5275	5.78272e-05
			2.93	67.5075	5.79573e-05
			2.94	67.4875	5.80877e-05
			2.95	67.4676	5.82184e-05
			2.96	67.4477	5.83494e-05
			2.97	67.4277	5.84807e-05
			2.98	67.4078	5.86123e-05
			2.99	67.388	5.87442e-05
			3	67.3681	5.88763e-05
			3.01	67.3482	5.90088e-05
			3.02	67.3284	5.91416e-05
			3.03	67.3085	5.92746e-05
			3.04	67.2887	5.9408e-05
			3.05	67.2689	5.95417e-05
			3.06	67.2491	5.96756e-05
			3.07	67.2294	5.98099e-05
			3.08	67.2096	5.99445e-05
			3.09	67.1898	6.00794e-05
			3.1	67.1701	6.02145e-05
			3.11	67.1504	6.035e-05
			3.12	67.1307	6.04858e-05
			3.13	67.111	6.06219e-05
			3.14	67.0913	6.07583e-05
			3.15	67.0716	6.0895e-05
			3.16	67.052	6.1032e-05
			3.17	67.0324	6.11693e-05
			3.18	67.0127	6.1307e-05
			3.19	66.9931	6.14449e-05
			3.2	66.9735	6.15832e-05
			3.21	66.9539	6.17217e-05
			3.22	66.9344	6.18606e-05
			3.23	66.9148	6.19998e-05
			3.24	66.8953	6.21393e-05
			3.25	66.8757	6.22791e-05
			3.26	66.8562	6.24192e-05
			3.27	66.8367	6.25597e-05
			3.28	66.8172	6.27004e-05
			3.29	66.7978	6.28415e-05
			3.3	66.7783	6.29829e-05
			3.31	66.7589	6.31246e-05
			3.32	66.7394	6.32666e-05
			3.33	66.72	6.3409e-05
			3.34	66.7006	6.35517e-05
			3.35	66.6812	6.36947e-05
			3.36	66.6618	6.3838e-05
			3.37	66.6425	6.39816e-05
			3.38	66.6231	6.41256e-05
			3.39	66.6038	6.42698e-05
			3.4	66.5844	6.44145e-05
			3.41	66.5651	6.45594e-05
			3.42	66.5458	6.47046e-05
			3.43	66.5266	6.48502e-05
			3.44	66.5073	6.49961e-05
			3.45	66.488	6.51424e-05
			3.46	66.4688	6.5289e-05
			3.47	66.4496	6.54359e-05
			3.48	66.4303	6.55831e-05
			3.49	66.4111	6.57306e-05
			3.5	66.3919	6.58785e-05
			3.51	66.3728	6.60268e-05
			3.52	66.3536	6.61753e-05
			3.53	66.3345	6.63242e-05
			3.54	66.3153	6.64735e-05
			3.55	66.2962	6.6623e-05
			3.56	66.2771	6.67729e-05
			3.57	66.258	6.69232e-05
			3.58	66.2389	6.70737e-05
			3.59	66.2198	6.72247e-05
			3.6	66.2008	6.73759e-05
			3.61	66.1817	6.75275e-05
			3.62	66.1627	6.76794e-05
			3.63	66.1437	6.78317e-05
			3.64	66.1247	6.79843e-05
			3.65	66.1057	6.81373e-05
			3.66	66.0867	6.82906e-05
			3.67	66.0678	6.84443e-05
			3.68	66.0488	6.85983e-05
			3.69	66.0299	6.87526e-05
			3.7	66.011	6.89073e-05
			3.71	65.992	6.90623e-05
			3.72	65.9731	6.92177e-05
			3.73	65.9543	6.93735e-05
			3.74	65.9354	6.95296e-05
			3.75	65.9165	6.9686e-05
			3.76	65.8977	6.98428e-05
			3.77	65.8789	7e-05
			3.78	65.86	7.01575e-05
			3.79	65.8412	7.03153e-05
			3.8	65.8224	7.04735e-05
			3.81	65.8037	7.06321e-05
			3.82	65.7849	7.0791e-05
			3.83	65.7662	7.09503e-05
			3.84	65.7474	7.11099e-05
			3.85	65.7287	7.12699e-05
			3.86	65.71	7.14303e-05
			3.87	65.6913	7.1591e-05
			3.88	65.6726	7.17521e-05
			3.89	65.6539	7.19135e-05
			3.9	65.6353	7.20753e-05
			3.91	65.6166	7.22375e-05
			3.92	65.598	7.24e-05
			3.93	65.5794	7.25629e-05
			3.94	65.5607	7.27262e-05
			3.95	65.5422	7.28898e-05
			3.96	65.5236	7.30538e-05
			3.97	65.505	7.32182e-05
			3.98	65.4864	7.33829e-05
			3.99	65.4679	7.3548e-05
			4	65.4494	7.37135e-05
			4.01	65.4309	7.38794e-05
			4.02	65.4124	7.40456e-05
			4.03	65.3939	7.42122e-05
			4.04	65.3754	7.43792e-05
			4.05	65.3569	7.45465e-05
			4.06	65.3385	7.47143e-05
			4.07	65.32	7.48824e-05
			4.08	65.3016	7.50509e-05
			4.09	65.2832	7.52197e-05
			4.1	65.2648	7.5389e-05
			4.11	65.2464	7.55586e-05
			4.12	65.228	7.57286e-05
			4.13	65.2097	7.5899e-05
			4.14	65.1913	7.60698e-05
			4.15	65.173	7.62409e-05
			4.16	65.1547	7.64125e-05
			4.17	65.1363	7.65844e-05
			4.18	65.118	7.67567e-05
			4.19	65.0998	7.69294e-05
			4.2	65.0815	7.71025e-05
			4.21	65.0632	7.7276e-05
			4.22	65.045	7.74499e-05
			4.23	65.0267	7.76241e-05
			4.24	65.0085	7.77988e-05
			4.25	64.9903	7.79738e-05
			4.26	64.9721	7.81493e-05
			4.27	64.9539	7.83251e-05
			4.28	64.9358	7.85013e-05
			4.29	64.9176	7.8678e-05
			4.3	64.8995	7.8855e-05
			4.31	64.8813	7.90324e-05
			4.32	64.8632	7.92102e-05
			4.33	64.8451	7.93885e-05
			4.34	64.827	7.95671e-05
			4.35	64.8089	7.97461e-05
			4.36	64.7909	7.99255e-05
			4.37	64.7728	8.01054e-05
			4.38	64.7548	8.02856e-05
			4.39	64.7367	8.04662e-05
			4.4	64.7187	8.06473e-05
			4.41	64.7007	8.08288e-05
			4.42	64.6827	8.10106e-05
			4.43	64.6647	8.11929e-05
			4.44	64.6468	8.13756e-05
			4.45	64.6288	8.15587e-05
			4.46	64.6109	8.17422e-05
			4.47	64.5929	8.19261e-05
			4.48	64.575	8.21104e-05
			4.49	64.5571	8.22952e-05
			4.5	64.5392	8.24803e-05
			4.51	64.5213	8.26659e-05
			4.52	64.5035	8.28519e-05
			4.53	64.4856	8.30383e-05
			4.54	64.4678	8.32252e-05
			4.55	64.4499	8.34124e-05
			4.56	64.4321	8.36001e-05
			4.57	64.4143	8.37882e-05
			4.58	64.3965	8.39767e-05
			4.59	64.3788	8.41657e-05
			4.6	64.361	8.43551e-05
			4.61	64.3432	8.45449e-05
			4.62	64.3255	8.47351e-05
			4.63	64.3078	8.49257e-05
			4.64	64.29	8.51168e-05
			4.65	64.2723	8.53083e-05
			4.66	64.2546	8.55003e-05
			4.67	64.237	8.56927e-05
			4.68	64.2193	8.58855e-05
			4.69	64.2016	8.60787e-05
			4.7	64.184	8.62724e-05
			4.71	64.1664	8.64665e-05
			4.72	64.1487	8.6661e-05
			4.73	64.1311	8.6856e-05
			4.74	64.1135	8.70515e-05
			4.75	64.096	8.72473e-05
			4.76	64.0784	8.74436e-05
			4.77	64.0608	8.76404e-05
			4.78	64.0433	8.78376e-05
			4.79	64.0257	8.80352e-05
			4.8	64.0082	8.82333e-05
			4.81	63.9907	8.84318e-05
			4.82	63.9732	8.86308e-05
			4.83	63.9557	8.88302e-05
			4.84	63.9383	8.90301e-05
			4.85	63.9208	8.92304e-05
			4.86	63.9034	8.94311e-05
			4.87	63.8859	8.96324e-05
			4.88	63.8685	8.9834e-05
			4.89	63.8511	9.00362e-05
			4.9	63.8337	9.02387e-05
			4.91	63.8163	9.04418e-05
			4.92	63.7989	9.06453e-05
			4.93	63.7816	9.08492e-05
			4.94	63.7642	9.10536e-05
			4.95	63.7469	9.12585e-05
			4.96	63.7296	9.14638e-05
			4.97	63.7122	9.16696e-05
			4.98	63.6949	9.18759e-05
			4.99	63.6777	9.20826e-05
			5	63.6604	9.22898e-05
			5.01	63.6431	9.24975e-05
			5.02	63.6259	9.27056e-05
			5.03	63.6086	9.29142e-05
			5.04	63.5914	9.31232e-05
			5.05	63.5742	9.33327e-05
			5.06	63.557	9.35427e-05
			5.07	63.5398	9.37532e-05
			5.08	63.5226	9.39642e-05
			5.09	63.5054	9.41756e-05
			5.1	63.4883	9.43875e-05
			5.11	63.4711	9.45998e-05
			5.12	63.454	9.48127e-05
			5.13	63.4369	9.5026e-05
			5.14	63.4198	9.52398e-05
			5.15	63.4027	9.54541e-05
			5.16	63.3856	9.56689e-05
			5.17	63.3685	9.58841e-05
			5.18	63.3514	9.60999e-05
			5.19	63.3344	9.63161e-05
			5.2	63.3174	9.65328e-05
			5.21	63.3003	9.675e-05
			5.22	63.2833	9.69677e-05
			5.23	63.2663	9.71859e-05
			5.24	63.2493	9.74046e-05
			5.25	63.2323	9.76237e-05
			5.26	63.2154	9.78434e-05
			5.27	63.1984	9.80635e-05
			5.28	63.1815	9.82842e-05
			5.29	63.1646	9.85053e-05
			5.3	63.1476	9.87269e-05
			5.31	63.1307	9.89491e-05
			5.32	63.1138	9.91717e-05
			5.33	63.097	9.93948e-05
			5.34	63.0801	9.96185e-05
			5.35	63.0632	9.98426e-05
			5.36	63.0464	0.000100067
			5.37	63.0295	0.000100292
			5.38	63.0127	0.000100518
			5.39	62.9959	0.000100744
			5.4	62.9791	0.000100971
			5.41	62.9623	0.000101198
			5.42	62.9455	0.000101426
			5.43	62.9288	0.000101654
			5.44	62.912	0.000101883
			5.45	62.8953	0.000102112
			5.46	62.8786	0.000102342
			5.47	62.8618	0.000102572
			5.48	62.8451	0.000102803
			5.49	62.8284	0.000103034
			5.5	62.8117	0.000103266
			5.51	62.7951	0.000103498
			5.52	62.7784	0.000103731
			5.53	62.7618	0.000103965
			5.54	62.7451	0.000104198
			5.55	62.7285	0.000104433
			5.56	62.7119	0.000104668
			5.57	62.6953	0.000104903
			5.58	62.6787	0.000105139
			5.59	62.6621	0.000105376
			5.6	62.6456	0.000105613
			5.61	62.629	0.000105851
			5.62	62.6125	0.000106089
			5.63	62.5959	0.000106328
			5.64	62.5794	0.000106567
			5.65	62.5629	0.000106807
			5.66	62.5464	0.000107047
			5.67	62.5299	0.000107288
			5.68	62.5134	0.000107529
			5.69	62.497	0.000107771
			5.7	62.4805	0.000108014
			5.71	62.4641	0.000108257
			5.72	62.4477	0.0001085
			5.73	62.4312	0.000108744
			5.74	62.4148	0.000108989
			5.75	62.3984	0.000109234
			5.76	62.3821	0.00010948
			5.77	62.3657	0.000109726
			5.78	62.3493	0.000109973
			5.79	62.333	0.000110221
			5.8	62.3166	0.000110469
			5.81	62.3003	0.000110717
			5.82	62.284	0.000110966
			5.83	62.2677	0.000111216
			5.84	62.2514	0.000111466
			5.85	62.2351	0.000111717
			5.86	62.2189	0.000111968
			5.87	62.2026	0.00011222
			5.88	62.1864	0.000112473
			5.89	62.1701	0.000112726
			5.9	62.1539	0.000112979
			5.91	62.1377	0.000113234
			5.92	62.1215	0.000113488
			5.93	62.1053	0.000113744
			5.94	62.0891	0.000114
			5.95	62.073	0.000114256
			5.96	62.0568	0.000114513
			5.97	62.0407	0.000114771
			5.98	62.0245	0.000115029
			5.99	62.0084	0.000115288
			6	61.9923	0.000115547
			6.01	61.9762	0.000115807
			6.02	61.9601	0.000116068
			6.03	61.9441	0.000116329
			6.04	61.928	0.000116591
			6.05	61.9119	0.000116853
			6.06	61.8959	0.000117116
			6.07	61.8799	0.00011738
			6.08	61.8638	0.000117644
			6.09	61.8478	0.000117908
			6.1	61.8318	0.000118174
			6.11	61.8159	0.00011844
			6.12	61.7999	0.000118706
			6.13	61.7839	0.000118973
			6.14	61.768	0.000119241
			6.15	61.752	0.000119509
			6.16	61.7361	0.000119778
			6.17	61.7202	0.000120048
			6.18	61.7043	0.000120318
			6.19	61.6884	0.000120588
			6.2	61.6725	0.00012086
			6.21	61.6566	0.000121132
			6.22	61.6407	0.000121404
			6.23	61.6249	0.000121677
			6.24	61.6091	0.000121951
			6.25	61.5932	0.000122226
			6.26	61.5774	0.000122501
			6.27	61.5616	0.000122776
			6.28	61.5458	0.000123052
			6.29	61.53	0.000123329
			6.3	61.5142	0.000123607
			6.31	61.4985	0.000123885
			6.32	61.4827	0.000124164
			6.33	61.467	0.000124443
			6.34	61.4513	0.000124723
			6.35	61.4355	0.000125004
			6.36	61.4198	0.000125285
			6.37	61.4041	0.000125567
			6.38	61.3884	0.000125849
			6.39	61.3728	0.000126132
			6.4	61.3571	0.000126416
			6.41	61.3414	0.000126701
			6.42	61.3258	0.000126986
			6.43	61.3102	0.000127271
			6.44	61.2946	0.000127558
			6.45	61.2789	0.000127845
			6.46	61.2633	0.000128132
			6.47	61.2478	0.000128421
			6.48	61.2322	0.00012871
			6.49	61.2166	0.000128999
			6.5	61.2011	0.00012929
			6.51	61.1855	0.00012958
			6.52	61.17	0.000129872
			6.53	61.1545	0.000130164
			6.54	61.1389	0.000130457
			6.55	61.1234	0.000130751
			6.56	61.108	0.000131045
			6.57	61.0925	0.00013134
			6.58	61.077	0.000131635
			6.59	61.0615	0.000131931
			6.6	61.0461	0.000132228
			6.61	61.0307	0.000132526
			6.62	61.0152	0.000132824
			6.63	60.9998	0.000133123
			6.64	60.9844	0.000133422
			6.65	60.969	0.000133722
			6.66	60.9536	0.000134023
			6.67	60.9383	0.000134325
			6.68	60.9229	0.000134627
			6.69	60.9076	0.00013493
			6.7	60.8922	0.000135234
			6.71	60.8769	0.000135538
			6.72	60.8616	0.000135843
			6.73	60.8463	0.000136149
			6.74	60.831	0.000136455
			6.75	60.8157	0.000136762
			6.76	60.8004	0.00013707
			6.77	60.7852	0.000137378
			6.78	60.7699	0.000137687
			6.79	60.7547	0.000137997
			6.8	60.7394	0.000138307
			6.81	60.7242	0.000138619
			6.82	60.709	0.00013893
			6.83	60.6938	0.000139243
			6.84	60.6786	0.000139556
			6.85	60.6634	0.00013987
			6.86	60.6483	0.000140185
			6.87	60.6331	0.0001405
			6.88	60.618	0.000140817
			6.89	60.6028	0.000141133
			6.9	60.5877	0.000141451
			6.91	60.5726	0.000141769
			6.92	60.5575	0.000142088
			6.93	60.5424	0.000142408
			6.94	60.5273	0.000142728
			6.95	60.5122	0.00014305
			6.96	60.4972	0.000143371
			6.97	60.4821	0.000143694
			6.98	60.4671	0.000144017
			6.99	60.452	0.000144341
			7	60.437	0.000144666
			7.01	60.422	0.000144992
			7.02	60.407	0.000145318
			7.03	60.392	0.000145645
			7.04	60.377	0.000145972
			7.05	60.3621	0.000146301
			7.06	60.3471	0.00014663
			7.07	60.3322	0.00014696
			7.08	60.3172	0.000147291
			7.09	60.3023	0.000147622
			7.1	60.2874	0.000147954
			7.11	60.2725	0.000148287
			7.12	60.2576	0.000148621
			7.13	60.2427	0.000148955
			7.14	60.2278	0.00014929
			7.15	60.213	0.000149626
			7.16	60.1981	0.000149963
			7.17	60.1833	0.0001503
			7.18	60.1684	0.000150638
			7.19	60.1536	0.000150977
			7.2	60.1388	0.000151317
			7.21	60.124	0.000151658
			7.22	60.1092	0.000151999
			7.23	60.0944	0.000152341
			7.24	60.0797	0.000152684
			7.25	60.0649	0.000153027
			7.26	60.0502	0.000153371
			7.27	60.0354	0.000153716
			7.28	60.0207	0.000154062
			7.29	60.006	0.000154409
			7.3	59.9913	0.000154756
			7.31	59.9766	0.000155105
			7.32	59.9619	0.000155454
			7.33	59.9472	0.000155803
			7.34	59.9325	0.000156154
			7.35	59.9179	0.000156505
			7.36	59.9032	0.000156857
			7.37	59.8886	0.00015721
			7.38	59.874	0.000157564
			7.39	59.8593	0.000157919
			7.4	59.8447	0.000158274
			7.41	59.8301	0.00015863
			7.42	59.8156	0.000158987
			7.43	59.801	0.000159345
			7.44	59.7864	0.000159703
			7.45	59.7719	0.000160063
			7.46	59.7573	0.000160423
			7.47	59.7428	0.000160784
			7.48	59.7283	0.000161145
			7.49	59.7137	0.000161508
			7.5	59.6992	0.000161871
			7.51	59.6848	0.000162236
			7.52	59.6703	0.000162601
			7.53	59.6558	0.000162966
			7.54	59.6413	0.000163333
			7.55	59.6269	0.000163701
			7.56	59.6124	0.000164069
			7.57	59.598	0.000164438
			7.58	59.5836	0.000164808
			7.59	59.5692	0.000165179
			7.6	59.5548	0.000165551
			7.61	59.5404	0.000165923
			7.62	59.526	0.000166296
			7.63	59.5116	0.000166671
			7.64	59.4973	0.000167046
			7.65	59.4829	0.000167421
			7.66	59.4686	0.000167798
			7.67	59.4542	0.000168176
			7.68	59.4399	0.000168554
			7.69	59.4256	0.000168933
			7.7	59.4113	0.000169313
			7.71	59.397	0.000169694
			7.72	59.3827	0.000170076
			7.73	59.3684	0.000170459
			7.74	59.3542	0.000170842
			7.75	59.3399	0.000171227
			7.76	59.3257	0.000171612
			7.77	59.3115	0.000171998
			7.78	59.2972	0.000172385
			7.79	59.283	0.000172773
			7.8	59.2688	0.000173162
			7.81	59.2546	0.000173551
			7.82	59.2404	0.000173942
			7.83	59.2263	0.000174333
			7.84	59.2121	0.000174725
			7.85	59.198	0.000175119
			7.86	59.1838	0.000175513
			7.87	59.1697	0.000175907
			7.88	59.1556	0.000176303
			7.89	59.1414	0.0001767
			7.9	59.1273	0.000177098
			7.91	59.1132	0.000177496
			7.92	59.0992	0.000177895
			7.93	59.0851	0.000178296
			7.94	59.071	0.000178697
			7.95	59.057	0.000179099
			7.96	59.0429	0.000179502
			7.97	59.0289	0.000179906
			7.98	59.0149	0.000180311
			7.99	59.0009	0.000180716
			8	58.9868	0.000181123
			8.01	58.9729	0.00018153
			8.02	58.9589	0.000181939
			8.03	58.9449	0.000182348
			8.04	58.9309	0.000182758
			8.05	58.917	0.00018317
			8.06	58.903	0.000183582
			8.07	58.8891	0.000183995
			8.08	58.8752	0.000184409
			8.09	58.8612	0.000184824
			8.1	58.8473	0.00018524
			8.11	58.8334	0.000185656
			8.12	58.8196	0.000186074
			8.13	58.8057	0.000186493
			8.14	58.7918	0.000186912
			8.15	58.7779	0.000187333
			8.16	58.7641	0.000187754
			8.17	58.7503	0.000188177
			8.18	58.7364	0.0001886
			8.19	58.7226	0.000189025
			8.2	58.7088	0.00018945
			8.21	58.695	0.000189876
			8.22	58.6812	0.000190303
			8.23	58.6674	0.000190732
			8.24	58.6537	0.000191161
			8.25	58.6399	0.000191591
			8.26	58.6261	0.000192022
			8.27	58.6124	0.000192454
			8.28	58.5987	0.000192887
			8.29	58.5849	0.000193321
			8.3	58.5712	0.000193756
			8.31	58.5575	0.000194192
			8.32	58.5438	0.000194629
			8.33	58.5301	0.000195067
			8.34	58.5165	0.000195506
			8.35	58.5028	0.000195946
			8.36	58.4891	0.000196386
			8.37	58.4755	0.000196828
			8.38	58.4619	0.000197271
			8.39	58.4482	0.000197715
			8.4	58.4346	0.00019816
			8.41	58.421	0.000198606
			8.42	58.4074	0.000199053
			8.43	58.3938	0.0001995
			8.44	58.3802	0.000199949
			8.45	58.3667	0.000200399
			8.46	58.3531	0.00020085
			8.47	58.3395	0.000201302
			8.48	58.326	0.000201755
			8.49	58.3125	0.000202209
			8.5	58.299	0.000202664
			8.51	58.2854	0.00020312
			8.52	58.2719	0.000203577
			8.53	58.2584	0.000204035
			8.54	58.245	0.000204494
			8.55	58.2315	0.000204954
			8.56	58.218	0.000205415
			8.57	58.2046	0.000205878
			8.58	58.1911	0.000206341
			8.59	58.1777	0.000206805
			8.6	58.1642	0.00020727
			8.61	58.1508	0.000207737
			8.62	58.1374	0.000208204
			8.63	58.124	0.000208673
			8.64	58.1106	0.000209142
			8.65	58.0972	0.000209613
			8.66	58.0839	0.000210084
			8.67	58.0705	0.000210557
			8.68	58.0571	0.000211031
			8.69	58.0438	0.000211506
			8.7	58.0305	0.000211981
			8.71	58.0171	0.000212458
			8.72	58.0038	0.000212936
			8.73	57.9905	0.000213415
			8.74	57.9772	0.000213896
			8.75	57.9639	0.000214377
			8.76	57.9506	0.000214859
			8.77	57.9374	0.000215343
			8.78	57.9241	0.000215827
			8.79	57.9109	0.000216313
			8.8	57.8976	0.0002168
			8.81	57.8844	0.000217287
			8.82	57.8712	0.000217776
			8.83	57.8579	0.000218266
			8.84	57.8447	0.000218757
			8.85	57.8315	0.00021925
			8.86	57.8184	0.000219743
			8.87	57.8052	0.000220237
			8.88	57.792	0.000220733
			8.89	57.7789	0.000221229
			8.9	57.7657	0.000221727
			8.91	57.7526	0.000222226
			8.92	57.7394	0.000222726
			8.93	57.7263	0.000223227
			8.94	57.7132	0.00022373
			8.95	57.7001	0.000224233
			8.96	57.687	0.000224737
			8.97	57.6739	0.000225243
			8.98	57.6608	0.00022575
			8.99	57.6478	0.000226258
			9	57.6347	0.000226767
			9.01	57.6217	0.000227277
			9.02	57.6086	0.000227789
			9.03	57.5956	0.000228301
			9.04	57.5826	0.000228815
			9.05	57.5696	0.00022933
			9.06	57.5565	0.000229846
			9.07	57.5436	0.000230363
			9.08	57.5306	0.000230881
			9.09	57.5176	0.0002314
			9.1	57.5046	0.000231921
			9.11	57.4917	0.000232443
			9.12	57.4787	0.000232966
			9.13	57.4658	0.00023349
			9.14	57.4528	0.000234015
			9.15	57.4399	0.000234542
			9.16	57.427	0.00023507
			9.17	57.4141	0.000235599
			9.18	57.4012	0.000236129
			9.19	57.3883	0.00023666
			9.2	57.3755	0.000237193
			9.21	57.3626	0.000237726
			9.22	57.3497	0.000238261
			9.23	57.3369	0.000238797
			9.24	57.324	0.000239334
			9.25	57.3112	0.000239873
			9.26	57.2984	0.000240413
			9.27	57.2856	0.000240954
			9.28	57.2728	0.000241496
			9.29	57.26	0.000242039
			9.3	57.2472	0.000242584
			9.31	57.2344	0.00024313
			9.32	57.2216	0.000243677
			9.33	57.2089	0.000244225
			9.34	57.1961	0.000244774
			9.35	57.1834	0.000245325
			9.36	57.1706	0.000245877
			9.37	57.1579	0.00024643
			9.38	57.1452	0.000246985
			9.39	57.1325	0.00024754
			9.4	57.1198	0.000248097
			9.41	57.1071	0.000248656
			9.42	57.0944	0.000249215
			9.43	57.0818	0.000249776
			9.44	57.0691	0.000250338
			9.45	57.0564	0.000250901
			9.46	57.0438	0.000251466
			9.47	57.0312	0.000252031
			9.48	57.0185	0.000252599
			9.49	57.0059	0.000253167
			9.5	56.9933	0.000253736
			9.51	56.9807	0.000254307
			9.52	56.9681	0.00025488
			9.53	56.9555	0.000255453
			9.54	56.943	0.000256028
			9.55	56.9304	0.000256604
			9.56	56.9178	0.000257181
			9.57	56.9053	0.00025776
			9.58	56.8928	0.00025834
			9.59	56.8802	0.000258921
			9.6	56.8677	0.000259504
			9.61	56.8552	0.000260088
			9.62	56.8427	0.000260673
			9.63	56.8302	0.000261259
			9.64	56.8177	0.000261847
			9.65	56.8052	0.000262436
			9.66	56.7928	0.000263027
			9.67	56.7803	0.000263619
			9.68	56.7678	0.000264212
			9.69	56.7554	0.000264806
			9.7	56.743	0.000265402
			9.71	56.7305	0.000265999
			9.72	56.7181	0.000266598
			9.73	56.7057	0.000267198
			9.74	56.6933	0.000267799
			9.75	56.6809	0.000268401
			9.76	56.6685	0.000269005
			9.77	56.6562	0.00026961
			9.78	56.6438	0.000270217
			9.79	56.6315	0.000270825
			9.8	56.6191	0.000271434
			9.81	56.6068	0.000272045
			9.82	56.5944	0.000272657
			9.83	56.5821	0.000273271
			9.84	56.5698	0.000273886
			9.85	56.5575	0.000274502
			9.86	56.5452	0.000275119
			9.87	56.5329	0.000275738
			9.88	56.5206	0.000276359
			9.89	56.5084	0.000276981
			9.9	56.4961	0.000277604
			9.91	56.4839	0.000278228
			9.92	56.4716	0.000278855
			9.93	56.4594	0.000279482
			9.94	56.4471	0.000280111
			9.95	56.4349	0.000280741
			9.96	56.4227	0.000281373
			9.97	56.4105	0.000282006
			9.98	56.3983	0.00028264
			9.99	56.3861	0.000283276
			10	56.374	0.000283914
			10.01	56.3618	0.000284552
			10.02	56.3496	0.000285193
			10.03	56.3375	0.000285834
			10.04	56.3253	0.000286477
			10.05	56.3132	0.000287122
			10.06	56.3011	0.000287768
			10.07	56.289	0.000288416
			10.08	56.2769	0.000289064
			10.09	56.2648	0.000289715
			10.1	56.2527	0.000290367
			10.11	56.2406	0.00029102
			10.12	56.2285	0.000291675
			10.13	56.2165	0.000292331
			10.14	56.2044	0.000292989
			10.15	56.1923	0.000293648
			10.16	56.1803	0.000294309
			10.17	56.1683	0.000294971
			10.18	56.1563	0.000295635
			10.19	56.1442	0.0002963
			10.2	56.1322	0.000296967
			10.21	56.1202	0.000297635
			10.22	56.1082	0.000298304
			10.23	56.0963	0.000298976
			10.24	56.0843	0.000299648
			10.25	56.0723	0.000300322
			10.26	56.0604	0.000300998
			10.27	56.0484	0.000301675
			10.28	56.0365	0.000302354
			10.29	56.0245	0.000303034
			10.3	56.0126	0.000303716
			10.31	56.0007	0.0003044
			10.32	55.9888	0.000305085
			10.33	55.9769	0.000305771
			10.34	55.965	0.000306459
			10.35	55.9531	0.000307149
			10.36	55.9413	0.00030784
			10.37	55.9294	0.000308532
			10.38	55.9175	0.000309226
			10.39	55.9057	0.000309922
			10.4	55.8939	0.00031062
			10.41	55.882	0.000311318
			10.42	55.8702	0.000312019
			10.43	55.8584	0.000312721
			10.44	55.8466	0.000313425
			10.45	55.8348	0.00031413
			10.46	55.823	0.000314837
			10.47	55.8112	0.000315545
			10.48	55.7994	0.000316255
			10.49	55.7877	0.000316966
			10.5	55.7759	0.00031768
			10.51	55.7642	0.000318394
			10.52	55.7524	0.000319111
			10.53	55.7407	0.000319829
			10.54	55.729	0.000320548
			10.55	55.7173	0.00032127
			10.56	55.7055	0.000321993
			10.57	55.6938	0.000322717
			10.58	55.6822	0.000323443
			10.59	55.6705	0.000324171
			10.6	55.6588	0.0003249
			10.61	55.6471	0.000325631
			10.62	55.6355	0.000326364
			10.63	55.6238	0.000327098
			10.64	55.6122	0.000327834
			10.65	55.6005	0.000328572
			10.66	55.5889	0.000329311
			10.67	55.5773	0.000330052
			10.68	55.5657	0.000330795
			10.69	55.5541	0.000331539
			10.7	55.5425	0.000332285
			10.71	55.5309	0.000333033
			10.72	55.5193	0.000333782
			10.73	55.5078	0.000334533
			10.74	55.4962	0.000335286
			10.75	55.4846	0.00033604
			10.76	55.4731	0.000336796
			10.77	55.4616	0.000337554
			10.78	55.45	0.000338313
			10.79	55.4385	0.000339075
			10.8	55.427	0.000339838
			10.81	55.4155	0.000340602
			10.82	55.404	0.000341369
			10.83	55.3925	0.000342137
			10.84	55.381	0.000342906
			10.85	55.3696	0.000343678
			10.86	55.3581	0.000344451
			10.87	55.3466	0.000345226
			10.88	55.3352	0.000346003
			10.89	55.3237	0.000346782
			10.9	55.3123	0.000347562
			10.91	55.3009	0.000348344
			10.92	55.2895	0.000349128
			10.93	55.2781	0.000349913
			10.94	55.2667	0.0003507
			10.95	55.2553	0.000351489
			10.96	55.2439	0.00035228
			10.97	55.2325	0.000353073
			10.98	55.2211	0.000353867
			10.99	55.2098	0.000354664
			11	55.1984	0.000355462
			11.01	55.1871	0.000356261
			11.02	55.1757	0.000357063
			11.03	55.1644	0.000357866
			11.04	55.1531	0.000358672
			11.05	55.1418	0.000359479
			11.06	55.1305	0.000360287
			11.07	55.1192	0.000361098
			11.08	55.1079	0.000361911
			11.09	55.0966	0.000362725
			11.1	55.0853	0.000363541
			11.11	55.0741	0.000364359
			11.12	55.0628	0.000365179
			11.13	55.0516	0.000366
			11.14	55.0403	0.000366824
			11.15	55.0291	0.000367649
			11.16	55.0179	0.000368476
			11.17	55.0066	0.000369305
			11.18	54.9954	0.000370136
			11.19	54.9842	0.000370969
			11.2	54.973	0.000371804
			11.21	54.9618	0.00037264
			11.22	54.9507	0.000373479
			11.23	54.9395	0.000374319
			11.24	54.9283	0.000375161
			11.25	54.9172	0.000376006
			11.26	54.906	0.000376852
			11.27	54.8949	0.0003777
			11.28	54.8838	0.000378549
			11.29	54.8726	0.000379401
			11.3	54.8615	0.000380255
			11.31	54.8504	0.00038111
			11.32	54.8393	0.000381968
			11.33	54.8282	0.000382827
			11.34	54.8171	0.000383689
			11.35	54.806	0.000384552
			11.36	54.795	0.000385417
			11.37	54.7839	0.000386284
			11.38	54.7729	0.000387153
			11.39	54.7618	0.000388025
			11.4	54.7508	0.000388898
			11.41	54.7397	0.000389773
			11.42	54.7287	0.00039065
			11.43	54.7177	0.000391529
			11.44	54.7067	0.00039241
			11.45	54.6957	0.000393292
			11.46	54.6847	0.000394177
			11.47	54.6737	0.000395064
			11.48	54.6627	0.000395953
			11.49	54.6518	0.000396844
			11.5	54.6408	0.000397737
			11.51	54.6298	0.000398632
			11.52	54.6189	0.000399529
			11.53	54.608	0.000400428
			11.54	54.597	0.000401329
			11.55	54.5861	0.000402232
			11.56	54.5752	0.000403137
			11.57	54.5643	0.000404044
			11.58	54.5534	0.000404953
			11.59	54.5425	0.000405864
			11.6	54.5316	0.000406777
			11.61	54.5207	0.000407692
			11.62	54.5098	0.00040861
			11.63	54.499	0.000409529
			11.64	54.4881	0.000410451
			11.65	54.4773	0.000411374
			11.66	54.4664	0.0004123
			11.67	54.4556	0.000413227
			11.68	54.4448	0.000414157
			11.69	54.434	0.000415089
			11.7	54.4232	0.000416023
			11.71	54.4123	0.000416959
			11.72	54.4016	0.000417897
			11.73	54.3908	0.000418837
			11.74	54.38	0.00041978
			11.75	54.3692	0.000420724
			11.76	54.3584	0.000421671
			11.77	54.3477	0.00042262
			11.78	54.3369	0.000423571
			11.79	54.3262	0.000424524
			11.8	54.3155	0.000425479
			11.81	54.3047	0.000426436
			11.82	54.294	0.000427396
			11.83	54.2833	0.000428357
			11.84	54.2726	0.000429321
			11.85	54.2619	0.000430287
			11.86	54.2512	0.000431255
			11.87	54.2405	0.000432225
			11.88	54.2299	0.000433198
			11.89	54.2192	0.000434173
			11.9	54.2085	0.00043515
			11.91	54.1979	0.000436129
			11.92	54.1872	0.00043711
			11.93	54.1766	0.000438093
			11.94	54.166	0.000439079
			11.95	54.1553	0.000440067
			11.96	54.1447	0.000441057
			11.97	54.1341	0.00044205
			11.98	54.1235	0.000443044
			11.99	54.1129	0.000444041
			12	54.1023	0.00044504
			12.01	54.0918	0.000446041
			12.02	54.0812	0.000447045
			12.03	54.0706	0.000448051
			12.04	54.0601	0.000449059
			12.05	54.0495	0.000450069
			12.06	54.039	0.000451082
			12.07	54.0284	0.000452097
			12.08	54.0179	0.000453114
			12.09	54.0074	0.000454134
			12.1	53.9969	0.000455156
			12.11	53.9864	0.00045618
			12.12	53.9759	0.000457206
			12.13	53.9654	0.000458235
			12.14	53.9549	0.000459266
			12.15	53.9444	0.000460299
			12.16	53.934	0.000461335
			12.17	53.9235	0.000462373
			12.18	53.9131	0.000463413
			12.19	53.9026	0.000464456
			12.2	53.8922	0.000465501
			12.21	53.8817	0.000466548
			12.22	53.8713	0.000467598
			12.23	53.8609	0.00046865
			12.24	53.8505	0.000469704
			12.25	53.8401	0.000470761
			12.26	53.8297	0.000471821
			12.27	53.8193	0.000472882
			12.28	53.8089	0.000473946
			12.29	53.7986	0.000475013
			12.3	53.7882	0.000476081
			12.31	53.7778	0.000477152
			12.32	53.7675	0.000478226
			12.33	53.7571	0.000479302
			12.34	53.7468	0.00048038
			12.35	53.7365	0.000481461
			12.36	53.7261	0.000482545
			12.37	53.7158	0.00048363
			12.38	53.7055	0.000484719
			12.39	53.6952	0.000485809
			12.4	53.6849	0.000486902
			12.41	53.6746	0.000487998
			12.42	53.6644	0.000489096
			12.43	53.6541	0.000490196
			12.44	53.6438	0.000491299
			12.45	53.6336	0.000492405
			12.46	53.6233	0.000493512
			12.47	53.6131	0.000494623
			12.48	53.6028	0.000495736
			12.49	53.5926	0.000496851
			12.5	53.5824	0.000497969
			12.51	53.5722	0.00049909
			12.52	53.562	0.000500212
			12.53	53.5518	0.000501338
			12.54	53.5416	0.000502466
			12.55	53.5314	0.000503597
			12.56	53.5212	0.00050473
			12.57	53.511	0.000505865
			12.58	53.5009	0.000507003
			12.59	53.4907	0.000508144
			12.6	53.4806	0.000509288
			12.61	53.4704	0.000510433
			12.62	53.4603	0.000511582
			12.63	53.4502	0.000512733
			12.64	53.44	0.000513887
			12.65	53.4299	0.000515043
			12.66	53.4198	0.000516202
			12.67	53.4097	0.000517363
			12.68	53.3996	0.000518527
			12.69	53.3895	0.000519694
			12.7	53.3794	0.000520863
			12.71	53.3694	0.000522035
			12.72	53.3593	0.00052321
			12.73	53.3493	0.000524387
			12.74	53.3392	0.000525567
			12.75	53.3292	0.000526749
			12.76	53.3191	0.000527935
			12.77	53.3091	0.000529122
			12.78	53.2991	0.000530313
			12.79	53.289	0.000531506
			12.8	53.279	0.000532702
			12.81	53.269	0.000533901
			12.82	53.259	0.000535102
			12.83	53.2491	0.000536306
			12.84	53.2391	0.000537513
			12.85	53.2291	0.000538722
			12.86	53.2191	0.000539934
			12.87	53.2092	0.000541149
			12.88	53.1992	0.000542367
			12.89	53.1893	0.000543587
			12.9	53.1793	0.00054481
			12.91	53.1694	0.000546036
			12.92	53.1595	0.000547264
			12.93	53.1496	0.000548496
			12.94	53.1396	0.00054973
			12.95	53.1297	0.000550967
			12.96	53.1198	0.000552206
			12.97	53.1099	0.000553449
			12.98	53.1001	0.000554694
			12.99	53.0902	0.000555942
			13	53.0803	0.000557193
			13.01	53.0705	0.000558447
			13.02	53.0606	0.000559703
			13.03	53.0507	0.000560963
			13.04	53.0409	0.000562225
			13.05	53.0311	0.00056349
			13.06	53.0212	0.000564758
			13.07	53.0114	0.000566028
			13.08	53.0016	0.000567302
			13.09	52.9918	0.000568578
			13.1	52.982	0.000569858
			13.11	52.9722	0.00057114
			13.12	52.9624	0.000572425
			13.13	52.9526	0.000573713
			13.14	52.9429	0.000575004
			13.15	52.9331	0.000576297
			13.16	52.9233	0.000577594
			13.17	52.9136	0.000578894
			13.18	52.9038	0.000580196
			13.19	52.8941	0.000581502
			13.2	52.8843	0.00058281
			13.21	52.8746	0.000584121
			13.22	52.8649	0.000585436
			13.23	52.8552	0.000586753
			13.24	52.8455	0.000588073
			13.25	52.8358	0.000589396
			13.26	52.8261	0.000590722
			13.27	52.8164	0.000592051
			13.28	52.8067	0.000593384
			13.29	52.7971	0.000594719
			13.3	52.7874	0.000596057
			13.31	52.7777	0.000597398
			13.32	52.7681	0.000598742
			13.33	52.7584	0.000600089
			13.34	52.7488	0.000601439
			13.35	52.7392	0.000602793
			13.36	52.7295	0.000604149
			13.37	52.7199	0.000605508
			13.38	52.7103	0.000606871
			13.39	52.7007	0.000608236
			13.4	52.6911	0.000609605
			13.41	52.6815	0.000610976
			13.42	52.6719	0.000612351
			13.43	52.6624	0.000613729
			13.44	52.6528	0.00061511
			13.45	52.6432	0.000616494
			13.46	52.6337	0.000617881
			13.47	52.6241	0.000619271
			13.48	52.6146	0.000620664
			13.49	52.605	0.000622061
			13.5	52.5955	0.00062346
			13.51	52.586	0.000624863
			13.52	52.5765	0.000626269
			13.53	52.5669	0.000627678
			13.54	52.5574	0.000629091
			13.55	52.5479	0.000630506
			13.56	52.5384	0.000631925
			13.57	52.529	0.000633346
			13.58	52.5195	0.000634772
			13.59	52.51	0.0006362
			13.6	52.5006	0.000637631
			13.61	52.4911	0.000639066
			13.62	52.4816	0.000640504
			13.63	52.4722	0.000641945
			13.64	52.4628	0.000643389
			13.65	52.4533	0.000644837
			13.66	52.4439	0.000646288
			13.67	52.4345	0.000647742
			13.68	52.4251	0.000649199
			13.69	52.4157	0.00065066
			13.7	52.4063	0.000652124
			13.71	52.3969	0.000653591
			13.72	52.3875	0.000655062
			13.73	52.3781	0.000656536
			13.74	52.3687	0.000658013
			13.75	52.3594	0.000659494
			13.76	52.35	0.000660977
			13.77	52.3407	0.000662465
			13.78	52.3313	0.000663955
			13.79	52.322	0.000665449
			13.8	52.3126	0.000666946
			13.81	52.3033	0.000668447
			13.82	52.294	0.000669951
			13.83	52.2847	0.000671458
			13.84	52.2754	0.000672969
			13.85	52.2661	0.000674483
			13.86	52.2568	0.000676001
			13.87	52.2475	0.000677522
			13.88	52.2382	0.000679046
			13.89	52.2289	0.000680574
			13.9	52.2197	0.000682105
			13.91	52.2104	0.00068364
			13.92	52.2011	0.000685178
			13.93	52.1919	0.00068672
			13.94	52.1827	0.000688265
			13.95	52.1734	0.000689814
			13.96	52.1642	0.000691366
			13.97	52.155	0.000692921
			13.98	52.1458	0.00069448
			13.99	52.1365	0.000696043
			14	52.1273	0.000697609
			14.01	52.1181	0.000699179
			14.02	52.109	0.000700752
			14.03	52.0998	0.000702329
			14.04	52.0906	0.000703909
			14.05	52.0814	0.000705493
			14.06	52.0723	0.00070708
			14.07	52.0631	0.000708671
			14.08	52.0539	0.000710265
			14.09	52.0448	0.000711864
			14.1	52.0357	0.000713465
			14.11	52.0265	0.00071507
			14.12	52.0174	0.000716679
			14.13	52.0083	0.000718292
			14.14	51.9992	0.000719908
			14.15	51.9901	0.000721528
			14.16	51.981	0.000723151
			14.17	51.9719	0.000724778
			14.18	51.9628	0.000726409
			14.19	51.9537	0.000728044
			14.2	51.9446	0.000729682
			14.21	51.9355	0.000731323
			14.22	51.9265	0.000732969
			14.23	51.9174	0.000734618
			14.24	51.9084	0.000736271
			14.25	51.8993	0.000737928
			14.26	51.8903	0.000739588
			14.27	51.8813	0.000741252
			14.28	51.8722	0.00074292
			14.29	51.8632	0.000744591
			14.3	51.8542	0.000746267
			14.31	51.8452	0.000747946
			14.32	51.8362	0.000749629
			14.33	51.8272	0.000751315
			14.34	51.8182	0.000753006
			14.35	51.8092	0.0007547
			14.36	51.8003	0.000756398
			14.37	51.7913	0.0007581
			14.38	51.7823	0.000759806
			14.39	51.7734	0.000761515
			14.4	51.7644	0.000763229
			14.41	51.7555	0.000764946
			14.42	51.7465	0.000766667
			14.43	51.7376	0.000768392
			14.44	51.7287	0.000770121
			14.45	51.7198	0.000771854
			14.46	51.7109	0.000773591
			14.47	51.702	0.000775331
			14.48	51.6931	0.000777076
			14.49	51.6842	0.000778824
			14.5	51.6753	0.000780576
			14.51	51.6664	0.000782333
			14.52	51.6575	0.000784093
			14.53	51.6486	0.000785857
			14.54	51.6398	0.000787625
			14.55	51.6309	0.000789397
			14.56	51.6221	0.000791174
			14.57	51.6132	0.000792954
			14.58	51.6044	0.000794738
			14.59	51.5956	0.000796526
			14.6	51.5867	0.000798318
			14.61	51.5779	0.000800114
			14.62	51.5691	0.000801915
			14.63	51.5603	0.000803719
			14.64	51.5515	0.000805527
			14.65	51.5427	0.00080734
			14.66	51.5339	0.000809156
			14.67	51.5251	0.000810977
			14.68	51.5164	0.000812802
			14.69	51.5076	0.00081463
			14.7	51.4988	0.000816463
			14.71	51.4901	0.0008183
			14.72	51.4813	0.000820142
			14.73	51.4726	0.000821987
			14.74	51.4638	0.000823836
			14.75	51.4551	0.00082569
			14.76	51.4464	0.000827548
			14.77	51.4377	0.00082941
			14.78	51.4289	0.000831276
			14.79	51.4202	0.000833146
			14.8	51.4115	0.000835021
			14.81	51.4028	0.0008369
			14.82	51.3941	0.000838783
			14.83	51.3855	0.00084067
			14.84	51.3768	0.000842561
			14.85	51.3681	0.000844457
			14.86	51.3594	0.000846357
			14.87	51.3508	0.000848262
			14.88	51.3421	0.00085017
			14.89	51.3335	0.000852083
			14.9	51.3248	0.000854
			14.91	51.3162	0.000855922
			14.92	51.3076	0.000857848
			14.93	51.2989	0.000859778
			14.94	51.2903	0.000861712
			14.95	51.2817	0.000863651
			14.96	51.2731	0.000865594
			14.97	51.2645	0.000867542
			14.98	51.2559	0.000869494
			14.99	51.2473	0.00087145
			15	51.2387	0.000873411
			15.01	51.2302	0.000875376
			15.02	51.2216	0.000877346
			15.03	51.213	0.00087932
			15.04	51.2045	0.000881298
			15.05	51.1959	0.000883281
			15.06	51.1874	0.000885269
			15.07	51.1788	0.00088726
			15.08	51.1703	0.000889257
			15.09	51.1618	0.000891258
			15.1	51.1532	0.000893263
			15.11	51.1447	0.000895273
			15.12	51.1362	0.000897287
			15.13	51.1277	0.000899306
			15.14	51.1192	0.000901329
			15.15	51.1107	0.000903357
			15.16	51.1022	0.00090539
			15.17	51.0938	0.000907427
			15.18	51.0853	0.000909469
			15.19	51.0768	0.000911515
			15.2	51.0684	0.000913566
			15.21	51.0599	0.000915622
			15.22	51.0514	0.000917682
			15.23	51.043	0.000919746
			15.24	51.0346	0.000921816
			15.25	51.0261	0.00092389
			15.26	51.0177	0.000925969
			15.27	51.0093	0.000928052
			15.28	51.0009	0.00093014
			15.29	50.9925	0.000932233
			15.3	50.9841	0.000934331
			15.31	50.9757	0.000936433
			15.32	50.9673	0.00093854
			15.33	50.9589	0.000940652
			15.34	50.9505	0.000942768
			15.35	50.9421	0.000944889
			15.36	50.9338	0.000947015
			15.37	50.9254	0.000949146
			15.38	50.917	0.000951282
			15.39	50.9087	0.000953422
			15.4	50.9003	0.000955567
			15.41	50.892	0.000957717
			15.42	50.8837	0.000959872
			15.43	50.8753	0.000962032
			15.44	50.867	0.000964196
			15.45	50.8587	0.000966366
			15.46	50.8504	0.00096854
			15.47	50.8421	0.000970719
			15.48	50.8338	0.000972903
			15.49	50.8255	0.000975093
			15.5	50.8172	0.000977286
			15.51	50.8089	0.000979485
			15.52	50.8006	0.000981689
			15.53	50.7924	0.000983898
			15.54	50.7841	0.000986112
			15.55	50.7759	0.000988331
			15.56	50.7676	0.000990554
			15.57	50.7594	0.000992783
			15.58	50.7511	0.000995017
			15.59	50.7429	0.000997256
			15.6	50.7346	0.000999499
			15.61	50.7264	0.00100175
			15.62	50.7182	0.001004
			15.63	50.71	0.00100626
			15.64	50.7018	0.00100853
			15.65	50.6936	0.00101079
			15.66	50.6854	0.00101307
			15.67	50.6772	0.00101535
			15.68	50.669	0.00101763
			15.69	50.6608	0.00101992
			15.7	50.6527	0.00102222
			15.71	50.6445	0.00102452
			15.72	50.6363	0.00102682
			15.73	50.6282	0.00102913
			15.74	50.62	0.00103145
			15.75	50.6119	0.00103377
			15.76	50.6038	0.00103609
			15.77	50.5956	0.00103843
			15.78	50.5875	0.00104076
			15.79	50.5794	0.0010431
			15.8	50.5713	0.00104545
			15.81	50.5632	0.0010478
			15.82	50.555	0.00105016
			15.83	50.547	0.00105252
			15.84	50.5389	0.00105489
			15.85	50.5308	0.00105727
			15.86	50.5227	0.00105964
			15.87	50.5146	0.00106203
			15.88	50.5065	0.00106442
			15.89	50.4985	0.00106681
			15.9	50.4904	0.00106921
			15.91	50.4824	0.00107162
			15.92	50.4743	0.00107403
			15.93	50.4663	0.00107645
			15.94	50.4582	0.00107887
			15.95	50.4502	0.0010813
			15.96	50.4422	0.00108373
			15.97	50.4342	0.00108617
			15.98	50.4262	0.00108861
			15.99	50.4181	0.00109106
			16	50.4101	0.00109352
			16.01	50.4021	0.00109598
			16.02	50.3942	0.00109844
			16.03	50.3862	0.00110091
			16.04	50.3782	0.00110339
			16.05	50.3702	0.00110587
			16.06	50.3622	0.00110836
			16.07	50.3543	0.00111086
			16.08	50.3463	0.00111335
			16.09	50.3384	0.00111586
			16.1	50.3304	0.00111837
			16.11	50.3225	0.00112089
			16.12	50.3145	0.00112341
			16.13	50.3066	0.00112594
			16.14	50.2987	0.00112847
			16.15	50.2908	0.00113101
			16.16	50.2829	0.00113355
			16.17	50.275	0.0011361
			16.18	50.2671	0.00113866
			16.19	50.2592	0.00114122
			16.2	50.2513	0.00114379
			16.21	50.2434	0.00114636
			16.22	50.2355	0.00114894
			16.23	50.2276	0.00115153
			16.24	50.2198	0.00115412
			16.25	50.2119	0.00115672
			16.26	50.204	0.00115932
			16.27	50.1962	0.00116193
			16.28	50.1883	0.00116454
			16.29	50.1805	0.00116716
			16.3	50.1726	0.00116979
			16.31	50.1648	0.00117242
			16.32	50.157	0.00117506
			16.33	50.1492	0.0011777
			16.34	50.1414	0.00118035
			16.35	50.1335	0.00118301
			16.36	50.1257	0.00118567
			16.37	50.1179	0.00118834
			16.38	50.1102	0.00119101
			16.39	50.1024	0.00119369
			16.4	50.0946	0.00119638
			16.41	50.0868	0.00119907
			16.42	50.079	0.00120177
			16.43	50.0713	0.00120447
			16.44	50.0635	0.00120718
			16.45	50.0558	0.0012099
			16.46	50.048	0.00121262
			16.47	50.0403	0.00121535
			16.48	50.0325	0.00121808
			16.49	50.0248	0.00122082
			16.5	50.0171	0.00122357
			16.51	50.0093	0.00122632
			16.52	50.0016	0.00122908
			16.53	49.9939	0.00123185
			16.54	49.9862	0.00123462
			16.55	49.9785	0.0012374
			16.56	49.9708	0.00124018
			16.57	49.9631	0.00124297
			16.58	49.9554	0.00124577
			16.59	49.9478	0.00124857
			16.6	49.9401	0.00125138
			16.61	49.9324	0.0012542
			16.62	49.9248	0.00125702
			16.63	49.9171	0.00125985
			16.64	49.9094	0.00126268
			16.65	49.9018	0.00126552
			16.66	49.8942	0.00126837
			16.67	49.8865	0.00127122
			16.68	49.8789	0.00127408
			16.69	49.8713	0.00127695
			16.7	49.8636	0.00127982
			16.71	49.856	0.0012827
			16.72	49.8484	0.00128559
			16.73	49.8408	0.00128848
			16.74	49.8332	0.00129138
			16.75	49.8256	0.00129429
			16.76	49.818	0.0012972
			16.77	49.8104	0.00130012
			16.78	49.8029	0.00130304
			16.79	49.7953	0.00130597
			16.8	49.7877	0.00130891
			16.81	49.7802	0.00131186
			16.82	49.7726	0.00131481
			16.83	49.7651	0.00131777
			16.84	49.7575	0.00132073
			16.85	49.75	0.0013237
			16.86	49.7424	0.00132668
			16.87	49.7349	0.00132967
			16.88	49.7274	0.00133266
			16.89	49.7199	0.00133566
			16.9	49.7123	0.00133866
			16.91	49.7048	0.00134167
			16.92	49.6973	0.00134469
			16.93	49.6898	0.00134772
			16.94	49.6823	0.00135075
			16.95	49.6748	0.00135379
			16.96	49.6674	0.00135684
			16.97	49.6599	0.00135989
			16.98	49.6524	0.00136295
			16.99	49.6449	0.00136602
			17	49.6375	0.00136909
			17.01	49.63	0.00137217
			17.02	49.6226	0.00137526
			17.03	49.6151	0.00137835
			17.04	49.6077	0.00138145
			17.05	49.6002	0.00138456
			17.06	49.5928	0.00138768
			17.07	49.5854	0.0013908
			17.08	49.578	0.00139393
			17.09	49.5706	0.00139706
			17.1	49.5631	0.00140021
			17.11	49.5557	0.00140336
			17.12	49.5483	0.00140652
			17.13	49.5409	0.00140968
			17.14	49.5336	0.00141285
			17.15	49.5262	0.00141603
			17.16	49.5188	0.00141922
			17.17	49.5114	0.00142241
			17.18	49.504	0.00142561
			17.19	49.4967	0.00142882
			17.2	49.4893	0.00143203
			17.21	49.482	0.00143525
			17.22	49.4746	0.00143848
			17.23	49.4673	0.00144172
			17.24	49.4599	0.00144496
			17.25	49.4526	0.00144822
			17.26	49.4453	0.00145147
			17.27	49.438	0.00145474
			17.28	49.4306	0.00145801
			17.29	49.4233	0.00146129
			17.3	49.416	0.00146458
			17.31	49.4087	0.00146788
			17.32	49.4014	0.00147118
			17.33	49.3941	0.00147449
			17.34	49.3868	0.00147781
			17.35	49.3796	0.00148113
			17.36	49.3723	0.00148446
			17.37	49.365	0.00148781
			17.38	49.3577	0.00149115
			17.39	49.3505	0.00149451
			17.4	49.3432	0.00149787
			17.41	49.336	0.00150124
			17.42	49.3287	0.00150462
			17.43	49.3215	0.001508
			17.44	49.3142	0.0015114
			17.45	49.307	0.0015148
			17.46	49.2998	0.00151821
			17.47	49.2926	0.00152162
			17.48	49.2853	0.00152505
			17.49	49.2781	0.00152848
			17.5	49.2709	0.00153192
			17.51	49.2637	0.00153536
			17.52	49.2565	0.00153882
			17.53	49.2493	0.00154228
			17.54	49.2422	0.00154575
			17.55	49.235	0.00154923
			17.56	49.2278	0.00155271
			17.57	49.2206	0.00155621
			17.58	49.2135	0.00155971
			17.59	49.2063	0.00156322
			17.6	49.1991	0.00156673
			17.61	49.192	0.00157026
			17.62	49.1848	0.00157379
			17.63	49.1777	0.00157733
			17.64	49.1706	0.00158088
			17.65	49.1634	0.00158444
			17.66	49.1563	0.00158801
			17.67	49.1492	0.00159158
			17.68	49.1421	0.00159516
			17.69	49.135	0.00159875
			17.7	49.1279	0.00160235
			17.71	49.1207	0.00160595
			17.72	49.1137	0.00160956
			17.73	49.1066	0.00161319
			17.74	49.0995	0.00161682
			17.75	49.0924	0.00162045
			17.76	49.0853	0.0016241
			17.77	49.0782	0.00162775
			17.78	49.0712	0.00163142
			17.79	49.0641	0.00163509
			17.8	49.0571	0.00163877
			17.81	49.05	0.00164245
			17.82	49.043	0.00164615
			17.83	49.0359	0.00164985
			17.84	49.0289	0.00165356
			17.85	49.0218	0.00165728
			17.86	49.0148	0.00166101
			17.87	49.0078	0.00166475
			17.88	49.0008	0.0016685
			17.89	48.9938	0.00167225
			17.9	48.9868	0.00167601
			17.91	48.9798	0.00167978
			17.92	48.9728	0.00168356
			17.93	48.9658	0.00168735
			17.94	48.9588	0.00169115
			17.95	48.9518	0.00169495
			17.96	48.9448	0.00169877
			17.97	48.9378	0.00170259
			17.98	48.9309	0.00170642
			17.99	48.9239	0.00171026
			18	48.9169	0.00171411
			18.01	48.91	0.00171796
			18.02	48.903	0.00172183
			18.03	48.8961	0.0017257
			18.04	48.8892	0.00172959
			18.05	48.8822	0.00173348
			18.06	48.8753	0.00173738
			18.07	48.8684	0.00174129
			18.08	48.8615	0.00174521
			18.09	48.8545	0.00174913
			18.1	48.8476	0.00175307
			18.11	48.8407	0.00175701
			18.12	48.8338	0.00176097
			18.13	48.8269	0.00176493
			18.14	48.82	0.0017689
			18.15	48.8131	0.00177288
			18.16	48.8063	0.00177687
			18.17	48.7994	0.00178087
			18.18	48.7925	0.00178487
			18.19	48.7856	0.00178889
			18.2	48.7788	0.00179291
			18.21	48.7719	0.00179695
			18.22	48.7651	0.00180099
			18.23	48.7582	0.00180504
			18.24	48.7514	0.0018091
			18.25	48.7445	0.00181318
			18.26	48.7377	0.00181725
			18.27	48.7309	0.00182134
			18.28	48.7241	0.00182544
			18.29	48.7172	0.00182955
			18.3	48.7104	0.00183367
			18.31	48.7036	0.00183779
			18.32	48.6968	0.00184193
			18.33	48.69	0.00184607
			18.34	48.6832	0.00185022
			18.35	48.6764	0.00185439
			18.36	48.6696	0.00185856
			18.37	48.6628	0.00186274
			18.38	48.6561	0.00186693
			18.39	48.6493	0.00187113
			18.4	48.6425	0.00187534
			18.41	48.6358	0.00187956
			18.42	48.629	0.00188379
			18.43	48.6223	0.00188803
			18.44	48.6155	0.00189228
			18.45	48.6088	0.00189654
			18.46	48.602	0.0019008
			18.47	48.5953	0.00190508
			18.48	48.5886	0.00190937
			18.49	48.5818	0.00191366
			18.5	48.5751	0.00191797
			18.51	48.5684	0.00192228
			18.52	48.5617	0.00192661
			18.53	48.555	0.00193094
			18.54	48.5483	0.00193529
			18.55	48.5416	0.00193964
			18.56	48.5349	0.00194401
			18.57	48.5282	0.00194838
			18.58	48.5215	0.00195276
			18.59	48.5148	0.00195716
			18.6	48.5082	0.00196156
			18.61	48.5015	0.00196598
			18.62	48.4948	0.0019704
			18.63	48.4882	0.00197483
			18.64	48.4815	0.00197928
			18.65	48.4749	0.00198373
			18.66	48.4682	0.00198819
			18.67	48.4616	0.00199267
			18.68	48.4549	0.00199715
			18.69	48.4483	0.00200164
			18.7	48.4417	0.00200615
			18.71	48.4351	0.00201066
			18.72	48.4284	0.00201518
			18.73	48.4218	0.00201972
			18.74	48.4152	0.00202426
			18.75	48.4086	0.00202882
			18.76	48.402	0.00203338
			18.77	48.3954	0.00203796
			18.78	48.3888	0.00204254
			18.79	48.3822	0.00204714
			18.8	48.3757	0.00205174
			18.81	48.3691	0.00205636
			18.82	48.3625	0.00206099
			18.83	48.3559	0.00206563
			18.84	48.3494	0.00207027
			18.85	48.3428	0.00207493
			18.86	48.3363	0.0020796
			18.87	48.3297	0.00208428
			18.88	48.3232	0.00208897
			18.89	48.3166	0.00209367
			18.9	48.3101	0.00209838
			18.91	48.3036	0.0021031
			18.92	48.297	0.00210783
			18.93	48.2905	0.00211258
			18.94	48.284	0.00211733
			18.95	48.2775	0.00212209
			18.96	48.271	0.00212687
			18.97	48.2645	0.00213165
			18.98	48.258	0.00213645
			18.99	48.2515	0.00214126
			19	48.245	0.00214607
			19.01	48.2385	0.0021509
			19.02	48.232	0.00215574
			19.03	48.2256	0.00216059
			19.04	48.2191	0.00216545
			19.05	48.2126	0.00217033
			19.06	48.2062	0.00217521
			19.07	48.1997	0.0021801
			19.08	48.1932	0.00218501
			19.09	48.1868	0.00218992
			19.1	48.1803	0.00219485
			19.11	48.1739	0.00219979
			19.12	48.1675	0.00220474
			19.13	48.161	0.0022097
			19.14	48.1546	0.00221467
			19.15	48.1482	0.00221966
			19.16	48.1418	0.00222465
			19.17	48.1354	0.00222966
			19.18	48.1289	0.00223467
			19.19	48.1225	0.0022397
			19.2	48.1161	0.00224474
			19.21	48.1097	0.00224979
			19.22	48.1034	0.00225485
			19.23	48.097	0.00225993
			19.24	48.0906	0.00226501
			19.25	48.0842	0.00227011
			19.26	48.0778	0.00227521
			19.27	48.0715	0.00228033
			19.28	48.0651	0.00228546
			19.29	48.0587	0.00229061
			19.3	48.0524	0.00229576
			19.31	48.046	0.00230093
			19.32	48.0397	0.0023061
			19.33	48.0333	0.00231129
			19.34	48.027	0.00231649
			19.35	48.0207	0.0023217
			19.36	48.0143	0.00232693
			19.37	48.008	0.00233216
			19.38	48.0017	0.00233741
			19.39	47.9954	0.00234267
			19.4	47.9891	0.00234794
			19.41	47.9828	0.00235322
			19.42	47.9765	0.00235852
			19.43	47.9702	0.00236383
			19.44	47.9639	0.00236914
			19.45	47.9576	0.00237447
			19.46	47.9513	0.00237982
			19.47	47.945	0.00238517
			19.48	47.9387	0.00239054
			19.49	47.9325	0.00239592
			19.5	47.9262	0.00240131
			19.51	47.9199	0.00240671
			19.52	47.9137	0.00241213
			19.53	47.9074	0.00241755
			19.54	47.9012	0.00242299
			19.55	47.8949	0.00242844
			19.56	47.8887	0.00243391
			19.57	47.8824	0.00243938
			19.58	47.8762	0.00244487
			19.59	47.87	0.00245037
			19.6	47.8638	0.00245589
			19.61	47.8575	0.00246141
			19.62	47.8513	0.00246695
			19.63	47.8451	0.0024725
			19.64	47.8389	0.00247807
			19.65	47.8327	0.00248364
			19.66	47.8265	0.00248923
			19.67	47.8203	0.00249483
			19.68	47.8141	0.00250044
			19.69	47.8079	0.00250607
			19.7	47.8018	0.00251171
			19.71	47.7956	0.00251736
			19.72	47.7894	0.00252302
			19.73	47.7832	0.0025287
			19.74	47.7771	0.00253439
			19.75	47.7709	0.00254009
			19.76	47.7648	0.00254581
			19.77	47.7586	0.00255154
			19.78	47.7525	0.00255728
			19.79	47.7463	0.00256303
			19.8	47.7402	0.0025688
			19.81	47.734	0.00257458
			19.82	47.7279	0.00258037
			19.83	47.7218	0.00258618
			19.84	47.7157	0.00259199
			19.85	47.7096	0.00259783
			19.86	47.7034	0.00260367
			19.87	47.6973	0.00260953
			19.88	47.6912	0.0026154
			19.89	47.6851	0.00262129
			19.9	47.679	0.00262718
			19.91	47.6729	0.00263309
			19.92	47.6669	0.00263902
			19.93	47.6608	0.00264496
			19.94	47.6547	0.00265091
			19.95	47.6486	0.00265687
			19.96	47.6425	0.00266285
			19.97	47.6365	0.00266884
			19.98	47.6304	0.00267485
[truncated: 10,002 more rows]

## Sheet: ESM15
Raw Data			Growth Linked model			SFO 1		SFO2		SFO 3
Time	Time	Atazine	time	Atrazine	Degraders	Time	Atazine	Time	Atazine	Time	Atazine
0	0	38.3186	0.01	79.961	0.0020031	0	72.2657	0	93.6258	0	72.7161
0	0	105.23	0.02	79.922	0.0020062	1	69.7526	1	72.5885	1	35.6483
0	0	111.438	0.03	79.8831	0.00200931	2	67.3269	2	56.2782	2	17.4762
0	0	61.0989	0.04	79.8441	0.00201243	3	64.9855	3	43.6327	3	8.56756
1	1	49.7455	0.05	79.8052	0.00201555	4	62.7256	4	33.8286	4	4.20016
1	1	63.9978	0.06	79.7663	0.00201867	5	60.5443	5	26.2274	5	2.05909
1	1	62.8055	0.07	79.7274	0.0020218	6	58.4388	6	20.3342	6	1.00945
1	1	66.0189	0.08	79.6886	0.00202493	7	56.4065	7	15.7652	7	0.494871
3	3	66.2114	0.09	79.6498	0.00202807	8	54.4449	8	12.2228	8	0.242606
3	3	71.7267	0.1	79.611	0.00203122	9	52.5516	9	9.47642	9	0.118935
3	3	65.1588	0.11	79.5722	0.00203437	10	50.724	10	7.34711	10	0.0583068
3	3	69.5588	0.12	79.5335	0.00203752	11	48.9601	11	5.69624	11	0.0285843
7	7	56.1158	0.13	79.4947	0.00204068	12	47.2574	12	4.41632	12	0.0140132
7	7	54.6989	0.14	79.456	0.00204384	13	45.614	13	3.42399	13	0.00686982
7	7	60.5847	0.15	79.4174	0.00204701	14	44.0277	14	2.65463	14	0.00336786
7	7	57.3061	0.16	79.3787	0.00205018	15	42.4966	15	2.05815	15	0.00165106
14	14	37.8204	0.17	79.3401	0.00205336	16	41.0188	16	1.59569	16	0.000809416
14	14	41.7024	0.18	79.3015	0.00205654	17	39.5923	17	1.23715	17	0.000396808
14	14	41.4974	0.19	79.2629	0.00205973	18	38.2154	18	0.959164	18	0.000194531
14	14	41.7393	0.2	79.2243	0.00206292	19	36.8865	19	0.743643	19	9.53671e-05
28	28	25.8536	0.21	79.1858	0.00206612	20	35.6037	20	0.57655	20	4.67528e-05
28	28	28.3396	0.22	79.1472	0.00206932	21	34.3656	21	0.447001	21	2.29201e-05
28	28	27.364	0.23	79.1087	0.00207253	22	33.1705	22	0.346562	22	1.12363e-05
28	28	27.4851	0.24	79.0703	0.00207574	23	32.0169	23	0.268691	23	5.5085e-06
45	45	16.6919	0.25	79.0318	0.00207896	24	30.9035	24	0.208317	24	2.70049e-06
45	45	17.908	0.26	78.9934	0.00208218	25	29.8288	25	0.161509	25	1.32389e-06
45	45	16.9274	0.27	78.955	0.00208541	26	28.7915	26	0.125219	26	6.49023e-07
45	45	16.1015	0.28	78.9166	0.00208864	27	27.7902	27	0.0970826	27	3.18177e-07
60	60	10.3465	0.29	78.8783	0.00209188	28	26.8238	28	0.0752685	28	1.55983e-07
60	60	8.78926	0.3	78.8399	0.00209512	29	25.891
60	60	9.48267	0.31	78.8016	0.00209837	30	24.9906
60	60	5.77069	0.32	78.7633	0.00210162	31	24.1215
0	63	89.6303	0.33	78.7251	0.00210488	32	23.2827
0	63	103.426	0.34	78.6868	0.00210814	33	22.473
0	63	89.3076	0.35	78.6486	0.00211141	34	21.6915
0	63	104.374	0.36	78.6104	0.00211468	35	20.9371
1	64	65.9419	0.37	78.5722	0.00211796	36	20.209
1	64	70.9941	0.38	78.5341	0.00212124	37	19.5062
1	64	72.0199	0.39	78.496	0.00212453	38	18.8279
1	64	60.6345	0.4	78.4579	0.00212782	39	18.1731
3	66	59.5596	0.41	78.4198	0.00213112	40	17.5412
3	66	40.4421	0.42	78.3817	0.00213442	41	16.9311
3	66	50.5694	0.43	78.3437	0.00213773	42	16.3423
3	66	29.6015	0.44	78.3057	0.00214105	43	15.774
7	70	59.899	0.45	78.2677	0.00214436	44	15.2255
7	70	2.90417	0.46	78.2297	0.00214769	45	14.696
7	70	5.02027	0.47	78.1918	0.00215102	46	14.1849
7	70	3.0562	0.48	78.1538	0.00215435	47	13.6916
14	77	3.6264	0.49	78.1159	0.00215769	48	13.2155
14	77	1.34496	0.5	78.0781	0.00216103	49	12.7559
14	77	1.71856	0.51	78.0402	0.00216438	50	12.3123
14	77	1.25529	0.52	78.0024	0.00216774	51	11.8841
28	91	1.0757	0.53	77.9646	0.0021711	52	11.4709
28	91	0.857224	0.54	77.9268	0.00217446	53	11.0719
28	91	0.81553	0.55	77.889	0.00217783	54	10.6869
28	91	0.635413	0.56	77.8513	0.00218121	55	10.3153
0	92	85.3985	0.57	77.8136	0.00218459	56	9.95654
0	92	60.4327	0.58	77.7759	0.00218798	57	9.61029
0	92	73.5779	0.59	77.7382	0.00219137	58	9.27609
0	92	66.1479	0.6	77.7005	0.00219477	59	8.9535
1	93	40.7066	0.61	77.6629	0.00219817	60	8.64214
1	93	37.6222	0.62	77.6253	0.00220157
1	93	43.6309	0.63	77.5877	0.00220499
1	93	36.9282	0.64	77.5502	0.0022084
3	95	2.00861	0.65	77.5126	0.00221183
3	95	3.7146	0.66	77.4751	0.00221526
3	95	3.30723	0.67	77.4376	0.00221869
3	95	2.30625	0.68	77.4002	0.00222213
7	99	1.34018	0.69	77.3627	0.00222557
7	99	0.982691	0.7	77.3253	0.00222902
7	99	1.01096	0.71	77.2879	0.00223248
7	99	1.03257	0.72	77.2505	0.00223594
14	106	0.788477	0.73	77.2131	0.0022394
14	106	0.701684	0.74	77.1758	0.00224287
14	106	0.629913	0.75	77.1385	0.00224635
14	106	0.571495	0.76	77.1012	0.00224983
28	120	0.634921	0.77	77.0639	0.00225332
28	120	0.775124	0.78	77.0267	0.00225681
28	120	0.638259	0.79	76.9895	0.00226031
28	120	0.70836	0.8	76.9523	0.00226381
			0.81	76.9151	0.00226732
			0.82	76.8779	0.00227084
			0.83	76.8408	0.00227436
			0.84	76.8037	0.00227788
			0.85	76.7666	0.00228141
			0.86	76.7295	0.00228495
			0.87	76.6925	0.00228849
			0.88	76.6554	0.00229204
			0.89	76.6184	0.00229559
			0.9	76.5815	0.00229915
			0.91	76.5445	0.00230271
			0.92	76.5076	0.00230628
			0.93	76.4707	0.00230986
			0.94	76.4338	0.00231344
			0.95	76.3969	0.00231702
			0.96	76.3601	0.00232061
			0.97	76.3232	0.00232421
			0.98	76.2864	0.00232781
			0.99	76.2497	0.00233142
			1	76.2129	0.00233504
			1.01	76.1762	0.00233866
			1.02	76.1394	0.00234228
			1.03	76.1028	0.00234591
			1.04	76.0661	0.00234955
			1.05	76.0294	0.00235319
			1.06	75.9928	0.00235684
			1.07	75.9562	0.00236049
			1.08	75.9196	0.00236415
			1.09	75.8831	0.00236781
			1.1	75.8465	0.00237148
			1.11	75.81	0.00237516
			1.12	75.7735	0.00237884
			1.13	75.737	0.00238253
			1.14	75.7006	0.00238622
			1.15	75.6642	0.00238992
			1.16	75.6278	0.00239362
			1.17	75.5914	0.00239733
			1.18	75.555	0.00240105
			1.19	75.5187	0.00240477
			1.2	75.4823	0.0024085
			1.21	75.446	0.00241223
			1.22	75.4098	0.00241597
			1.23	75.3735	0.00241971
			1.24	75.3373	0.00242347
			1.25	75.3011	0.00242722
			1.26	75.2649	0.00243098
			1.27	75.2287	0.00243475
			1.28	75.1926	0.00243853
			1.29	75.1564	0.00244231
			1.3	75.1203	0.00244609
			1.31	75.0843	0.00244988
			1.32	75.0482	0.00245368
			1.33	75.0122	0.00245748
			1.34	74.9762	0.00246129
			1.35	74.9402	0.00246511
			1.36	74.9042	0.00246893
			1.37	74.8682	0.00247275
			1.38	74.8323	0.00247659
			1.39	74.7964	0.00248043
			1.4	74.7605	0.00248427
			1.41	74.7246	0.00248812
			1.42	74.6888	0.00249198
			1.43	74.653	0.00249584
			1.44	74.6172	0.00249971
			1.45	74.5814	0.00250358
			1.46	74.5456	0.00250746
			1.47	74.5099	0.00251135
			1.48	74.4742	0.00251524
			1.49	74.4385	0.00251914
			1.5	74.4028	0.00252305
			1.51	74.3672	0.00252696
			1.52	74.3315	0.00253087
			1.53	74.2959	0.0025348
			1.54	74.2603	0.00253873
			1.55	74.2248	0.00254266
			1.56	74.1892	0.0025466
			1.57	74.1537	0.00255055
			1.58	74.1182	0.0025545
			1.59	74.0827	0.00255846
			1.6	74.0473	0.00256243
			1.61	74.0118	0.0025664
			1.62	73.9764	0.00257038
			1.63	73.941	0.00257436
			1.64	73.9056	0.00257835
			1.65	73.8703	0.00258235
			1.66	73.835	0.00258635
			1.67	73.7997	0.00259036
			1.68	73.7644	0.00259437
			1.69	73.7291	0.0025984
			1.7	73.6938	0.00260242
			1.71	73.6586	0.00260646
			1.72	73.6234	0.0026105
			1.73	73.5882	0.00261454
			1.74	73.5531	0.0026186
			1.75	73.5179	0.00262266
			1.76	73.4828	0.00262672
			1.77	73.4477	0.00263079
			1.78	73.4126	0.00263487
			1.79	73.3776	0.00263895
			1.8	73.3425	0.00264304
			1.81	73.3075	0.00264714
			1.82	73.2725	0.00265124
			1.83	73.2376	0.00265535
			1.84	73.2026	0.00265947
			1.85	73.1677	0.00266359
			1.86	73.1328	0.00266772
			1.87	73.0979	0.00267185
			1.88	73.063	0.002676
			1.89	73.0282	0.00268014
			1.9	72.9933	0.0026843
			1.91	72.9585	0.00268846
			1.92	72.9237	0.00269263
			1.93	72.889	0.0026968
			1.94	72.8542	0.00270098
			1.95	72.8195	0.00270517
			1.96	72.7848	0.00270936
			1.97	72.7501	0.00271356
			1.98	72.7155	0.00271776
			1.99	72.6808	0.00272198
			2	72.6462	0.0027262
			2.01	72.6116	0.00273042
			2.02	72.577	0.00273465
			2.03	72.5425	0.00273889
			2.04	72.5079	0.00274314
			2.05	72.4734	0.00274739
			2.06	72.4389	0.00275165
			2.07	72.4045	0.00275591
			2.08	72.37	0.00276018
			2.09	72.3356	0.00276446
			2.1	72.3012	0.00276875
			2.11	72.2668	0.00277304
			2.12	72.2324	0.00277734
			2.13	72.198	0.00278164
			2.14	72.1637	0.00278595
			2.15	72.1294	0.00279027
			2.16	72.0951	0.0027946
			2.17	72.0609	0.00279893
			2.18	72.0266	0.00280327
			2.19	71.9924	0.00280761
			2.2	71.9582	0.00281196
			2.21	71.924	0.00281632
			2.22	71.8898	0.00282069
			2.23	71.8557	0.00282506
			2.24	71.8216	0.00282944
			2.25	71.7874	0.00283382
			2.26	71.7534	0.00283822
			2.27	71.7193	0.00284262
			2.28	71.6853	0.00284702
			2.29	71.6512	0.00285144
			2.3	71.6172	0.00285585
			2.31	71.5833	0.00286028
			2.32	71.5493	0.00286471
			2.33	71.5154	0.00286916
			2.34	71.4814	0.0028736
			2.35	71.4475	0.00287806
			2.36	71.4137	0.00288252
			2.37	71.3798	0.00288699
			2.38	71.346	0.00289146
			2.39	71.3121	0.00289594
			2.4	71.2783	0.00290043
			2.41	71.2446	0.00290493
			2.42	71.2108	0.00290943
			2.43	71.1771	0.00291394
			2.44	71.1433	0.00291846
			2.45	71.1097	0.00292298
			2.46	71.076	0.00292751
			2.47	71.0423	0.00293205
			2.48	71.0087	0.00293659
			2.49	70.9751	0.00294114
			2.5	70.9415	0.0029457
			2.51	70.9079	0.00295027
			2.52	70.8743	0.00295484
			2.53	70.8408	0.00295942
			2.54	70.8073	0.00296401
			2.55	70.7738	0.0029686
			2.56	70.7403	0.0029732
			2.57	70.7069	0.00297781
			2.58	70.6734	0.00298243
			2.59	70.64	0.00298705
			2.6	70.6066	0.00299168
			2.61	70.5732	0.00299632
			2.62	70.5399	0.00300096
			2.63	70.5065	0.00300561
			2.64	70.4732	0.00301027
			2.65	70.4399	0.00301494
			2.66	70.4067	0.00301961
			2.67	70.3734	0.00302429
			2.68	70.3402	0.00302898
			2.69	70.3069	0.00303367
			2.7	70.2738	0.00303838
			2.71	70.2406	0.00304309
			2.72	70.2074	0.0030478
			2.73	70.1743	0.00305253
			2.74	70.1412	0.00305726
			2.75	70.1081	0.003062
			2.76	70.075	0.00306674
			2.77	70.0419	0.0030715
			2.78	70.0089	0.00307626
			2.79	69.9759	0.00308103
			2.8	69.9429	0.0030858
			2.81	69.9099	0.00309058
			2.82	69.877	0.00309537
			2.83	69.844	0.00310017
			2.84	69.8111	0.00310498
			2.85	69.7782	0.00310979
			2.86	69.7453	0.00311461
			2.87	69.7125	0.00311944
			2.88	69.6796	0.00312427
			2.89	69.6468	0.00312912
			2.9	69.614	0.00313397
			2.91	69.5812	0.00313882
			2.92	69.5485	0.00314369
			2.93	69.5157	0.00314856
			2.94	69.483	0.00315344
			2.95	69.4503	0.00315833
			2.96	69.4176	0.00316322
			2.97	69.3849	0.00316813
			2.98	69.3523	0.00317304
			2.99	69.3197	0.00317796
			3	69.2871	0.00318288
			3.01	69.2545	0.00318782
			3.02	69.2219	0.00319276
			3.03	69.1894	0.00319771
			3.04	69.1569	0.00320266
			3.05	69.1243	0.00320763
			3.06	69.0919	0.0032126
			3.07	69.0594	0.00321758
			3.08	69.0269	0.00322256
			3.09	68.9945	0.00322756
			3.1	68.9621	0.00323256
			3.11	68.9297	0.00323757
			3.12	68.8973	0.00324259
			3.13	68.865	0.00324762
			3.14	68.8327	0.00325265
			3.15	68.8003	0.00325769
			3.16	68.7681	0.00326274
			3.17	68.7358	0.0032678
			3.18	68.7035	0.00327286
			3.19	68.6713	0.00327794
			3.2	68.6391	0.00328302
			3.21	68.6069	0.00328811
			3.22	68.5747	0.0032932
			3.23	68.5425	0.00329831
			3.24	68.5104	0.00330342
			3.25	68.4783	0.00330854
			3.26	68.4462	0.00331367
			3.27	68.4141	0.0033188
			3.28	68.382	0.00332395
			3.29	68.35	0.0033291
			3.3	68.318	0.00333426
			3.31	68.286	0.00333943
			3.32	68.254	0.00334461
			3.33	68.222	0.00334979
			3.34	68.1901	0.00335498
			3.35	68.1582	0.00336018
			3.36	68.1262	0.00336539
			3.37	68.0944	0.00337061
			3.38	68.0625	0.00337583
			3.39	68.0306	0.00338106
			3.4	67.9988	0.0033863
			3.41	67.967	0.00339155
			3.42	67.9352	0.00339681
			3.43	67.9034	0.00340208
			3.44	67.8717	0.00340735
			3.45	67.8399	0.00341263
			3.46	67.8082	0.00341792
			3.47	67.7765	0.00342322
			3.48	67.7448	0.00342852
			3.49	67.7132	0.00343384
			3.5	67.6815	0.00343916
			3.51	67.6499	0.00344449
			3.52	67.6183	0.00344983
			3.53	67.5867	0.00345518
			3.54	67.5552	0.00346053
			3.55	67.5236	0.0034659
			3.56	67.4921	0.00347127
			3.57	67.4606	0.00347665
			3.58	67.4291	0.00348204
			3.59	67.3976	0.00348743
			3.6	67.3662	0.00349284
			3.61	67.3347	0.00349825
			3.62	67.3033	0.00350368
			3.63	67.2719	0.00350911
			3.64	67.2405	0.00351455
			3.65	67.2092	0.00351999
			3.66	67.1778	0.00352545
			3.67	67.1465	0.00353091
			3.68	67.1152	0.00353639
			3.69	67.0839	0.00354187
			3.7	67.0527	0.00354736
			3.71	67.0214	0.00355286
			3.72	66.9902	0.00355836
			3.73	66.959	0.00356388
			3.74	66.9278	0.0035694
			3.75	66.8966	0.00357494
			3.76	66.8655	0.00358048
			3.77	66.8343	0.00358603
			3.78	66.8032	0.00359158
			3.79	66.7721	0.00359715
			3.8	66.741	0.00360273
			3.81	66.71	0.00360831
			3.82	66.6789	0.0036139
			3.83	66.6479	0.00361951
			3.84	66.6169	0.00362512
			3.85	66.5859	0.00363074
			3.86	66.555	0.00363636
			3.87	66.524	0.003642
			3.88	66.4931	0.00364764
			3.89	66.4622	0.0036533
			3.9	66.4313	0.00365896
			3.91	66.4004	0.00366463
			3.92	66.3696	0.00367031
			3.93	66.3387	0.003676
			3.94	66.3079	0.0036817
			3.95	66.2771	0.00368741
			3.96	66.2463	0.00369312
			3.97	66.2156	0.00369885
			3.98	66.1848	0.00370458
			3.99	66.1541	0.00371032
			4	66.1234	0.00371607
			4.01	66.0927	0.00372183
			4.02	66.062	0.0037276
			4.03	66.0314	0.00373338
			4.04	66.0007	0.00373917
			4.05	65.9701	0.00374496
			4.06	65.9395	0.00375077
			4.07	65.909	0.00375658
			4.08	65.8784	0.0037624
			4.09	65.8479	0.00376823
			4.1	65.8173	0.00377407
			4.11	65.7868	0.00377992
			4.12	65.7563	0.00378578
			4.13	65.7259	0.00379165
			4.14	65.6954	0.00379753
			4.15	65.665	0.00380341
			4.16	65.6346	0.00380931
			4.17	65.6042	0.00381521
			4.18	65.5738	0.00382113
			4.19	65.5434	0.00382705
			4.2	65.5131	0.00383298
			4.21	65.4828	0.00383892
			4.22	65.4525	0.00384487
			4.23	65.4222	0.00385083
			4.24	65.3919	0.0038568
			4.25	65.3617	0.00386278
			4.26	65.3314	0.00386877
			4.27	65.3012	0.00387476
			4.28	65.271	0.00388077
			4.29	65.2408	0.00388679
			4.3	65.2107	0.00389281
			4.31	65.1805	0.00389884
			4.32	65.1504	0.00390489
			4.33	65.1203	0.00391094
			4.34	65.0902	0.003917
			4.35	65.0601	0.00392307
			4.36	65.0301	0.00392915
			4.37	65.0001	0.00393524
			4.38	64.97	0.00394134
			4.39	64.94	0.00394745
			4.4	64.9101	0.00395357
			4.41	64.8801	0.0039597
			4.42	64.8502	0.00396584
			4.43	64.8202	0.00397198
			4.44	64.7903	0.00397814
			4.45	64.7604	0.00398431
			4.46	64.7306	0.00399048
			4.47	64.7007	0.00399667
			4.48	64.6709	0.00400286
			4.49	64.6411	0.00400907
			4.5	64.6113	0.00401528
			4.51	64.5815	0.0040215
			4.52	64.5517	0.00402774
			4.53	64.522	0.00403398
			4.54	64.4922	0.00404023
			4.55	64.4625	0.0040465
			4.56	64.4328	0.00405277
			4.57	64.4031	0.00405905
			4.58	64.3735	0.00406534
			4.59	64.3438	0.00407164
			4.6	64.3142	0.00407795
			4.61	64.2846	0.00408427
			4.62	64.255	0.0040906
			4.63	64.2255	0.00409695
			4.64	64.1959	0.0041033
			4.65	64.1664	0.00410966
			4.66	64.1369	0.00411603
			4.67	64.1074	0.00412241
			4.68	64.0779	0.00412879
			4.69	64.0484	0.00413519
			4.7	64.019	0.0041416
			4.71	63.9895	0.00414802
			4.72	63.9601	0.00415445
			4.73	63.9307	0.00416089
			4.74	63.9014	0.00416734
			4.75	63.872	0.0041738
			4.76	63.8427	0.00418027
			4.77	63.8133	0.00418675
			4.78	63.784	0.00419324
			4.79	63.7548	0.00419974
			4.8	63.7255	0.00420625
			4.81	63.6962	0.00421277
			4.82	63.667	0.0042193
			4.83	63.6378	0.00422584
			4.84	63.6086	0.00423239
			4.85	63.5794	0.00423895
			4.86	63.5502	0.00424552
			4.87	63.5211	0.0042521
			4.88	63.492	0.00425869
			4.89	63.4628	0.00426529
			4.9	63.4337	0.0042719
			4.91	63.4047	0.00427852
			4.92	63.3756	0.00428516
			4.93	63.3466	0.0042918
			4.94	63.3175	0.00429845
			4.95	63.2885	0.00430511
			4.96	63.2595	0.00431179
			4.97	63.2306	0.00431847
			4.98	63.2016	0.00432516
			4.99	63.1727	0.00433187
			5	63.1438	0.00433858
			5.01	63.1149	0.00434531
			5.02	63.086	0.00435204
			5.03	63.0571	0.00435879
			5.04	63.0282	0.00436554
			5.05	62.9994	0.00437231
			5.06	62.9706	0.00437909
			5.07	62.9418	0.00438587
			5.08	62.913	0.00439267
			5.09	62.8842	0.00439948
			5.1	62.8555	0.0044063
			5.11	62.8268	0.00441313
			5.12	62.798	0.00441997
			5.13	62.7694	0.00442682
			5.14	62.7407	0.00443368
			5.15	62.712	0.00444055
			5.16	62.6834	0.00444744
			5.17	62.6547	0.00445433
			5.18	62.6261	0.00446123
			5.19	62.5975	0.00446815
			5.2	62.569	0.00447508
			5.21	62.5404	0.00448201
			5.22	62.5119	0.00448896
			5.23	62.4833	0.00449592
			5.24	62.4548	0.00450289
			5.25	62.4263	0.00450986
			5.26	62.3979	0.00451686
			5.27	62.3694	0.00452386
			5.28	62.341	0.00453087
			5.29	62.3125	0.00453789
			5.3	62.2841	0.00454492
			5.31	62.2557	0.00455197
			5.32	62.2274	0.00455902
			5.33	62.199	0.00456609
			5.34	62.1707	0.00457317
			5.35	62.1424	0.00458026
			5.36	62.1141	0.00458736
			5.37	62.0858	0.00459447
			5.38	62.0575	0.00460159
			5.39	62.0292	0.00460872
			5.4	62.001	0.00461586
			5.41	61.9728	0.00462302
			5.42	61.9446	0.00463018
			5.43	61.9164	0.00463736
			5.44	61.8882	0.00464455
			5.45	61.8601	0.00465175
			5.46	61.8319	0.00465896
			5.47	61.8038	0.00466618
			5.48	61.7757	0.00467341
			5.49	61.7476	0.00468066
			5.5	61.7196	0.00468791
			5.51	61.6915	0.00469518
			5.52	61.6635	0.00470246
			5.53	61.6355	0.00470974
			5.54	61.6075	0.00471704
			5.55	61.5795	0.00472436
			5.56	61.5515	0.00473168
			5.57	61.5236	0.00473901
			5.58	61.4956	0.00474636
			5.59	61.4677	0.00475371
			5.6	61.4398	0.00476108
			5.61	61.4119	0.00476846
			5.62	61.3841	0.00477585
			5.63	61.3562	0.00478326
			5.64	61.3284	0.00479067
			5.65	61.3006	0.0047981
			5.66	61.2728	0.00480553
			5.67	61.245	0.00481298
			5.68	61.2172	0.00482044
			5.69	61.1895	0.00482791
			5.7	61.1617	0.0048354
			5.71	61.134	0.00484289
			5.72	61.1063	0.0048504
			5.73	61.0786	0.00485792
			5.74	61.051	0.00486545
			5.75	61.0233	0.00487299
			5.76	60.9957	0.00488054
			5.77	60.9681	0.00488811
			5.78	60.9405	0.00489568
			5.79	60.9129	0.00490327
			5.8	60.8853	0.00491087
			5.81	60.8578	0.00491848
			5.82	60.8302	0.00492611
			5.83	60.8027	0.00493374
			5.84	60.7752	0.00494139
			5.85	60.7477	0.00494905
			5.86	60.7203	0.00495672
			5.87	60.6928	0.0049644
			5.88	60.6654	0.0049721
			5.89	60.6379	0.0049798
			5.9	60.6105	0.00498752
			5.91	60.5832	0.00499525
			5.92	60.5558	0.005003
			5.93	60.5284	0.00501075
			5.94	60.5011	0.00501852
			5.95	60.4738	0.0050263
			5.96	60.4465	0.00503409
			5.97	60.4192	0.00504189
			5.98	60.3919	0.0050497
			5.99	60.3647	0.00505753
			6	60.3374	0.00506537
			6.01	60.3102	0.00507322
			6.02	60.283	0.00508108
			6.03	60.2558	0.00508896
			6.04	60.2286	0.00509685
			6.05	60.2015	0.00510475
			6.06	60.1743	0.00511266
			6.07	60.1472	0.00512059
			6.08	60.1201	0.00512852
			6.09	60.093	0.00513647
			6.1	60.0659	0.00514443
			6.11	60.0389	0.00515241
			6.12	60.0118	0.00516039
			6.13	59.9848	0.00516839
			6.14	59.9578	0.0051764
			6.15	59.9308	0.00518443
			6.16	59.9038	0.00519246
			6.17	59.8768	0.00520051
			6.18	59.8499	0.00520857
			6.19	59.823	0.00521664
			6.2	59.796	0.00522473
			6.21	59.7691	0.00523283
			6.22	59.7423	0.00524094
			6.23	59.7154	0.00524906
			6.24	59.6885	0.0052572
			6.25	59.6617	0.00526535
			6.26	59.6349	0.00527351
			6.27	59.6081	0.00528168
			6.28	59.5813	0.00528987
			6.29	59.5545	0.00529807
			6.3	59.5278	0.00530628
			6.31	59.501	0.00531451
			6.32	59.4743	0.00532274
			6.33	59.4476	0.00533099
			6.34	59.4209	0.00533926
			6.35	59.3943	0.00534753
			6.36	59.3676	0.00535582
			6.37	59.341	0.00536412
			6.38	59.3143	0.00537244
			6.39	59.2877	0.00538076
			6.4	59.2611	0.0053891
			6.41	59.2345	0.00539746
			6.42	59.208	0.00540582
			6.43	59.1814	0.0054142
			6.44	59.1549	0.00542259
			6.45	59.1284	0.005431
			6.46	59.1019	0.00543942
			6.47	59.0754	0.00544785
			6.48	59.0489	0.00545629
			6.49	59.0225	0.00546475
			6.5	58.9961	0.00547322
			6.51	58.9696	0.0054817
			6.52	58.9432	0.0054902
			6.53	58.9168	0.00549871
			6.54	58.8905	0.00550723
			6.55	58.8641	0.00551577
			6.56	58.8378	0.00552432
			6.57	58.8114	0.00553288
			6.58	58.7851	0.00554146
			6.59	58.7588	0.00555005
			6.6	58.7326	0.00555865
			6.61	58.7063	0.00556727
			6.62	58.6801	0.00557589
			6.63	58.6538	0.00558454
			6.64	58.6276	0.00559319
			6.65	58.6014	0.00560186
			6.66	58.5752	0.00561055
			6.67	58.5491	0.00561924
			6.68	58.5229	0.00562795
			6.69	58.4968	0.00563668
			6.7	58.4707	0.00564541
			6.71	58.4445	0.00565416
			6.72	58.4185	0.00566293
			6.73	58.3924	0.0056717
			6.74	58.3663	0.00568049
			6.75	58.3403	0.0056893
			6.76	58.3143	0.00569812
			6.77	58.2882	0.00570695
			6.78	58.2622	0.0057158
			6.79	58.2363	0.00572466
			6.8	58.2103	0.00573353
			6.81	58.1844	0.00574242
			6.82	58.1584	0.00575132
			6.83	58.1325	0.00576023
			6.84	58.1066	0.00576916
			6.85	58.0807	0.0057781
			6.86	58.0548	0.00578706
			6.87	58.029	0.00579603
			6.88	58.0031	0.00580501
			6.89	57.9773	0.00581401
			6.9	57.9515	0.00582302
			6.91	57.9257	0.00583205
			6.92	57.8999	0.00584109
			6.93	57.8742	0.00585014
			6.94	57.8484	0.00585921
			6.95	57.8227	0.00586829
			6.96	57.797	0.00587739
			6.97	57.7713	0.0058865
			6.98	57.7456	0.00589562
			6.99	57.7199	0.00590476
			7	57.6943	0.00591391
			7.01	57.6686	0.00592308
			7.02	57.643	0.00593226
			7.03	57.6174	0.00594145
			7.04	57.5918	0.00595066
			7.05	57.5662	0.00595988
			7.06	57.5406	0.00596912
			7.07	57.5151	0.00597837
			7.08	57.4896	0.00598764
			7.09	57.464	0.00599692
			7.1	57.4385	0.00600622
			7.11	57.4131	0.00601553
			7.12	57.3876	0.00602485
			7.13	57.3621	0.00603419
			7.14	57.3367	0.00604354
			7.15	57.3113	0.00605291
			7.16	57.2859	0.00606229
			7.17	57.2605	0.00607169
			7.18	57.2351	0.0060811
			7.19	57.2097	0.00609053
			7.2	57.1844	0.00609997
			7.21	57.159	0.00610942
			7.22	57.1337	0.00611889
			7.23	57.1084	0.00612837
			7.24	57.0831	0.00613787
			7.25	57.0578	0.00614739
			7.26	57.0326	0.00615692
			7.27	57.0073	0.00616646
			7.28	56.9821	0.00617602
			7.29	56.9569	0.00618559
			7.3	56.9317	0.00619518
			7.31	56.9065	0.00620478
			7.32	56.8813	0.0062144
			7.33	56.8562	0.00622403
			7.34	56.831	0.00623368
			7.35	56.8059	0.00624334
			7.36	56.7808	0.00625302
			7.37	56.7557	0.00626271
			7.38	56.7306	0.00627242
			7.39	56.7056	0.00628214
			7.4	56.6805	0.00629188
			7.41	56.6555	0.00630163
			7.42	56.6305	0.0063114
			7.43	56.6055	0.00632118
			7.44	56.5805	0.00633098
			7.45	56.5555	0.00634079
			7.46	56.5306	0.00635062
			7.47	56.5056	0.00636046
			7.48	56.4807	0.00637032
			7.49	56.4558	0.00638019
			7.5	56.4309	0.00639008
			7.51	56.406	0.00639999
			7.52	56.3811	0.00640991
			7.53	56.3563	0.00641984
			7.54	56.3314	0.00642979
			7.55	56.3066	0.00643976
			7.56	56.2818	0.00644974
			7.57	56.257	0.00645974
			7.58	56.2322	0.00646975
			7.59	56.2074	0.00647978
			7.6	56.1827	0.00648982
			7.61	56.158	0.00649988
			7.62	56.1332	0.00650996
			7.63	56.1085	0.00652005
			7.64	56.0838	0.00653015
			7.65	56.0592	0.00654027
			7.66	56.0345	0.00655041
			7.67	56.0099	0.00656057
			7.68	55.9852	0.00657073
			7.69	55.9606	0.00658092
			7.7	55.936	0.00659112
			7.71	55.9114	0.00660134
			7.72	55.8868	0.00661157
			7.73	55.8623	0.00662182
			7.74	55.8377	0.00663208
			7.75	55.8132	0.00664236
			7.76	55.7887	0.00665265
			7.77	55.7642	0.00666297
			7.78	55.7397	0.00667329
			7.79	55.7152	0.00668364
			7.8	55.6908	0.006694
			7.81	55.6664	0.00670437
			7.82	55.6419	0.00671476
			7.83	55.6175	0.00672517
			7.84	55.5931	0.0067356
			7.85	55.5687	0.00674604
			7.86	55.5444	0.00675649
			7.87	55.52	0.00676697
			7.88	55.4957	0.00677745
			7.89	55.4714	0.00678796
			7.9	55.447	0.00679848
			7.91	55.4227	0.00680902
			7.92	55.3985	0.00681957
			7.93	55.3742	0.00683014
			7.94	55.3499	0.00684073
			7.95	55.3257	0.00685133
			7.96	55.3015	0.00686195
			7.97	55.2773	0.00687259
			7.98	55.2531	0.00688324
			7.99	55.2289	0.00689391
			8	55.2047	0.0069046
			8.01	55.1806	0.0069153
			8.02	55.1565	0.00692602
			8.03	55.1323	0.00693675
			8.04	55.1082	0.0069475
			8.05	55.0841	0.00695827
			8.06	55.0601	0.00696906
			8.07	55.036	0.00697986
			8.08	55.0119	0.00699068
			8.09	54.9879	0.00700151
			8.1	54.9639	0.00701237
			8.11	54.9399	0.00702324
			8.12	54.9159	0.00703412
			8.13	54.8919	0.00704502
			8.14	54.868	0.00705594
			8.15	54.844	0.00706688
			8.16	54.8201	0.00707783
			8.17	54.7961	0.0070888
			8.18	54.7722	0.00709979
			8.19	54.7484	0.0071108
			8.2	54.7245	0.00712182
			8.21	54.7006	0.00713286
			8.22	54.6768	0.00714391
			8.23	54.6529	0.00715499
			8.24	54.6291	0.00716608
			8.25	54.6053	0.00717718
			8.26	54.5815	0.00718831
			8.27	54.5577	0.00719945
			8.28	54.534	0.00721061
			8.29	54.5102	0.00722179
			8.3	54.4865	0.00723298
			8.31	54.4628	0.00724419
			8.32	54.4391	0.00725542
			8.33	54.4154	0.00726667
			8.34	54.3917	0.00727793
			8.35	54.368	0.00728921
			8.36	54.3444	0.00730051
			8.37	54.3207	0.00731182
			8.38	54.2971	0.00732316
			8.39	54.2735	0.00733451
			8.4	54.2499	0.00734588
			8.41	54.2263	0.00735726
			8.42	54.2028	0.00736867
			8.43	54.1792	0.00738009
			8.44	54.1557	0.00739153
			8.45	54.1322	0.00740298
			8.46	54.1087	0.00741446
			8.47	54.0852	0.00742595
			8.48	54.0617	0.00743746
			8.49	54.0382	0.00744899
			8.5	54.0148	0.00746054
			8.51	53.9913	0.0074721
			8.52	53.9679	0.00748368
			8.53	53.9445	0.00749528
			8.54	53.9211	0.0075069
			8.55	53.8977	0.00751853
			8.56	53.8744	0.00753019
			8.57	53.851	0.00754186
			8.58	53.8277	0.00755355
			8.59	53.8043	0.00756526
			8.6	53.781	0.00757698
			8.61	53.7577	0.00758873
			8.62	53.7344	0.00760049
			8.63	53.7112	0.00761227
			8.64	53.6879	0.00762407
			8.65	53.6647	0.00763589
			8.66	53.6414	0.00764772
			8.67	53.6182	0.00765958
			8.68	53.595	0.00767145
			8.69	53.5718	0.00768334
			8.7	53.5487	0.00769525
			8.71	53.5255	0.00770718
			8.72	53.5024	0.00771912
			8.73	53.4792	0.00773109
			8.74	53.4561	0.00774307
			8.75	53.433	0.00775507
			8.76	53.4099	0.00776709
			8.77	53.3868	0.00777913
			8.78	53.3638	0.00779119
			8.79	53.3407	0.00780327
			8.8	53.3177	0.00781536
			8.81	53.2947	0.00782747
			8.82	53.2717	0.00783961
			8.83	53.2487	0.00785176
			8.84	53.2257	0.00786393
			8.85	53.2027	0.00787612
			8.86	53.1798	0.00788833
			8.87	53.1568	0.00790055
			8.88	53.1339	0.0079128
			8.89	53.111	0.00792506
			8.9	53.0881	0.00793735
			8.91	53.0652	0.00794965
			8.92	53.0423	0.00796197
			8.93	53.0195	0.00797431
			8.94	52.9966	0.00798667
			8.95	52.9738	0.00799905
			8.96	52.951	0.00801145
			8.97	52.9282	0.00802387
			8.98	52.9054	0.00803631
			8.99	52.8826	0.00804876
			9	52.8599	0.00806124
			9.01	52.8371	0.00807373
			9.02	52.8144	0.00808625
			9.03	52.7917	0.00809878
			9.04	52.769	0.00811133
			9.05	52.7463	0.00812391
			9.06	52.7236	0.0081365
			9.07	52.7009	0.00814911
			9.08	52.6783	0.00816174
			9.09	52.6556	0.00817439
			9.1	52.633	0.00818706
			9.11	52.6104	0.00819975
			9.12	52.5878	0.00821246
			9.13	52.5652	0.00822519
			9.14	52.5427	0.00823794
			9.15	52.5201	0.00825071
			9.16	52.4976	0.0082635
			9.17	52.475	0.00827631
			9.18	52.4525	0.00828913
			9.19	52.43	0.00830198
			9.2	52.4075	0.00831485
			9.21	52.385	0.00832774
			9.22	52.3626	0.00834065
			9.23	52.3401	0.00835357
			9.24	52.3177	0.00836652
			9.25	52.2953	0.00837949
			9.26	52.2729	0.00839248
			9.27	52.2505	0.00840549
			9.28	52.2281	0.00841852
			9.29	52.2057	0.00843156
			9.3	52.1833	0.00844463
			9.31	52.161	0.00845772
			9.32	52.1387	0.00847083
			9.33	52.1164	0.00848396
			9.34	52.0941	0.00849711
			9.35	52.0718	0.00851028
			9.36	52.0495	0.00852347
			9.37	52.0272	0.00853669
			9.38	52.005	0.00854992
			9.39	51.9827	0.00856317
			9.4	51.9605	0.00857644
			9.41	51.9383	0.00858974
			9.42	51.9161	0.00860305
			9.43	51.8939	0.00861638
			9.44	51.8718	0.00862974
			9.45	51.8496	0.00864312
			9.46	51.8275	0.00865651
			9.47	51.8053	0.00866993
			9.48	51.7832	0.00868337
			9.49	51.7611	0.00869683
			9.5	51.739	0.00871031
			9.51	51.7169	0.00872381
			9.52	51.6949	0.00873733
			9.53	51.6728	0.00875087
			9.54	51.6508	0.00876444
			9.55	51.6288	0.00877802
			9.56	51.6068	0.00879163
			9.57	51.5848	0.00880526
			9.58	51.5628	0.0088189
			9.59	51.5408	0.00883257
			9.6	51.5189	0.00884626
			9.61	51.4969	0.00885998
			9.62	51.475	0.00887371
			9.63	51.4531	0.00888746
			9.64	51.4311	0.00890124
			9.65	51.4093	0.00891503
			9.66	51.3874	0.00892885
			9.67	51.3655	0.00894269
			9.68	51.3437	0.00895655
			9.69	51.3218	0.00897044
			9.7	51.3	0.00898434
			9.71	51.2782	0.00899827
			9.72	51.2564	0.00901221
			9.73	51.2346	0.00902618
			9.74	51.2128	0.00904017
			9.75	51.191	0.00905419
			9.76	51.1693	0.00906822
			9.77	51.1476	0.00908228
			9.78	51.1258	0.00909635
			9.79	51.1041	0.00911045
			9.8	51.0824	0.00912457
			9.81	51.0607	0.00913872
			9.82	51.0391	0.00915288
			9.83	51.0174	0.00916707
			9.84	50.9958	0.00918128
			9.85	50.9741	0.00919551
			9.86	50.9525	0.00920976
			9.87	50.9309	0.00922404
			9.88	50.9093	0.00923833
			9.89	50.8877	0.00925265
			9.9	50.8662	0.009267
			9.91	50.8446	0.00928136
			9.92	50.8231	0.00929575
			9.93	50.8015	0.00931015
			9.94	50.78	0.00932458
			9.95	50.7585	0.00933904
			9.96	50.737	0.00935351
			9.97	50.7156	0.00936801
			9.98	50.6941	0.00938253
			9.99	50.6726	0.00939707
			10	50.6512	0.00941164
			10.01	50.6298	0.00942623
			10.02	50.6084	0.00944084
			10.03	50.587	0.00945547
			10.04	50.5656	0.00947013
			10.05	50.5442	0.00948481
			10.06	50.5228	0.00949951
			10.07	50.5015	0.00951423
			10.08	50.4801	0.00952898
			10.09	50.4588	0.00954375
			10.1	50.4375	0.00955854
			10.11	50.4162	0.00957336
			10.12	50.3949	0.0095882
			10.13	50.3737	0.00960306
			10.14	50.3524	0.00961794
			10.15	50.3311	0.00963285
			10.16	50.3099	0.00964778
			10.17	50.2887	0.00966274
			10.18	50.2675	0.00967771
			10.19	50.2463	0.00969271
			10.2	50.2251	0.00970774
			10.21	50.2039	0.00972278
			10.22	50.1828	0.00973785
			10.23	50.1616	0.00975295
			10.24	50.1405	0.00976806
			10.25	50.1194	0.00978321
			10.26	50.0983	0.00979837
			10.27	50.0772	0.00981356
			10.28	50.0561	0.00982877
			10.29	50.035	0.009844
			10.3	50.0139	0.00985926
			10.31	49.9929	0.00987454
			10.32	49.9719	0.00988985
			10.33	49.9508	0.00990518
			10.34	49.9298	0.00992053
			10.35	49.9088	0.00993591
			10.36	49.8879	0.00995131
			10.37	49.8669	0.00996673
			10.38	49.8459	0.00998218
			10.39	49.825	0.00999765
			10.4	49.8041	0.0100131
			10.41	49.7831	0.0100287
			10.42	49.7622	0.0100442
			10.43	49.7413	0.0100598
			10.44	49.7205	0.0100754
			10.45	49.6996	0.010091
			10.46	49.6787	0.0101066
			10.47	49.6579	0.0101223
			10.48	49.637	0.010138
			10.49	49.6162	0.0101537
			10.5	49.5954	0.0101694
			10.51	49.5746	0.0101852
			10.52	49.5538	0.010201
			10.53	49.5331	0.0102168
			10.54	49.5123	0.0102326
			10.55	49.4916	0.0102485
			10.56	49.4708	0.0102644
			10.57	49.4501	0.0102803
			10.58	49.4294	0.0102962
			10.59	49.4087	0.0103122
			10.6	49.388	0.0103282
			10.61	49.3673	0.0103442
			10.62	49.3467	0.0103602
			10.63	49.326	0.0103763
			10.64	49.3054	0.0103924
			10.65	49.2848	0.0104085
			10.66	49.2642	0.0104246
			10.67	49.2436	0.0104408
			10.68	49.223	0.0104569
			10.69	49.2024	0.0104731
			10.7	49.1819	0.0104894
			10.71	49.1613	0.0105056
			10.72	49.1408	0.0105219
			10.73	49.1203	0.0105382
			10.74	49.0997	0.0105546
			10.75	49.0792	0.0105709
			10.76	49.0588	0.0105873
			10.77	49.0383	0.0106037
			10.78	49.0178	0.0106202
			10.79	48.9974	0.0106366
			10.8	48.9769	0.0106531
			10.81	48.9565	0.0106696
			10.82	48.9361	0.0106862
			10.83	48.9157	0.0107027
			10.84	48.8953	0.0107193
			10.85	48.8749	0.0107359
			10.86	48.8546	0.0107526
			10.87	48.8342	0.0107692
			10.88	48.8139	0.0107859
			10.89	48.7935	0.0108026
			10.9	48.7732	0.0108194
			10.91	48.7529	0.0108362
			10.92	48.7326	0.0108529
			10.93	48.7123	0.0108698
			10.94	48.6921	0.0108866
			10.95	48.6718	0.0109035
			10.96	48.6516	0.0109204
			10.97	48.6313	0.0109373
			10.98	48.6111	0.0109543
			10.99	48.5909	0.0109713
			11	48.5707	0.0109883
			11.01	48.5505	0.0110053
			11.02	48.5304	0.0110223
			11.03	48.5102	0.0110394
			11.04	48.4901	0.0110565
			11.05	48.4699	0.0110737
			11.06	48.4498	0.0110908
			11.07	48.4297	0.011108
			11.08	48.4096	0.0111253
			11.09	48.3895	0.0111425
			11.1	48.3694	0.0111598
			11.11	48.3494	0.0111771
			11.12	48.3293	0.0111944
			11.13	48.3093	0.0112117
			11.14	48.2893	0.0112291
			11.15	48.2692	0.0112465
			11.16	48.2492	0.011264
			11.17	48.2292	0.0112814
			11.18	48.2093	0.0112989
			11.19	48.1893	0.0113164
			11.2	48.1693	0.011334
			11.21	48.1494	0.0113515
			11.22	48.1295	0.0113691
			11.23	48.1095	0.0113867
			11.24	48.0896	0.0114044
			11.25	48.0697	0.0114221
			11.26	48.0499	0.0114398
			11.27	48.03	0.0114575
			11.28	48.0101	0.0114753
			11.29	47.9903	0.011493
			11.3	47.9704	0.0115109
			11.31	47.9506	0.0115287
			11.32	47.9308	0.0115466
			11.33	47.911	0.0115645
			11.34	47.8912	0.0115824
			11.35	47.8714	0.0116003
			11.36	47.8517	0.0116183
			11.37	47.8319	0.0116363
			11.38	47.8122	0.0116544
			11.39	47.7924	0.0116724
			11.4	47.7727	0.0116905
			11.41	47.753	0.0117087
			11.42	47.7333	0.0117268
			11.43	47.7136	0.011745
			11.44	47.694	0.0117632
			11.45	47.6743	0.0117814
			11.46	47.6547	0.0117997
			11.47	47.635	0.011818
			11.48	47.6154	0.0118363
			11.49	47.5958	0.0118546
			11.5	47.5762	0.011873
			11.51	47.5566	0.0118914
			11.52	47.537	0.0119098
			11.53	47.5175	0.0119283
			11.54	47.4979	0.0119468
			11.55	47.4784	0.0119653
			11.56	47.4588	0.0119839
			11.57	47.4393	0.0120024
			11.58	47.4198	0.012021
			11.59	47.4003	0.0120397
			11.6	47.3808	0.0120583
			11.61	47.3614	0.012077
			11.62	47.3419	0.0120957
			11.63	47.3224	0.0121145
			11.64	47.303	0.0121333
			11.65	47.2836	0.0121521
			11.66	47.2642	0.0121709
			11.67	47.2448	0.0121898
			11.68	47.2254	0.0122087
			11.69	47.206	0.0122276
			11.7	47.1866	0.0122465
			11.71	47.1673	0.0122655
			11.72	47.1479	0.0122845
			11.73	47.1286	0.0123036
			11.74	47.1093	0.0123226
			11.75	47.09	0.0123417
			11.76	47.0707	0.0123609
			11.77	47.0514	0.01238
			11.78	47.0321	0.0123992
			11.79	47.0128	0.0124184
			11.8	46.9936	0.0124377
			11.81	46.9743	0.012457
			11.82	46.9551	0.0124763
			11.83	46.9359	0.0124956
			11.84	46.9167	0.012515
			11.85	46.8975	0.0125344
			11.86	46.8783	0.0125538
			11.87	46.8591	0.0125733
			11.88	46.84	0.0125928
			11.89	46.8208	0.0126123
			11.9	46.8017	0.0126318
			11.91	46.7826	0.0126514
			11.92	46.7634	0.012671
			11.93	46.7443	0.0126907
			11.94	46.7252	0.0127103
			11.95	46.7062	0.01273
			11.96	46.6871	0.0127498
			11.97	46.668	0.0127695
			11.98	46.649	0.0127893
			11.99	46.63	0.0128091
			12	46.6109	0.012829
			12.01	46.5919	0.0128489
			12.02	46.5729	0.0128688
			12.03	46.5539	0.0128887
			12.04	46.5349	0.0129087
			12.05	46.516	0.0129287
			12.06	46.497	0.0129488
			12.07	46.4781	0.0129688
			12.08	46.4591	0.0129889
			12.09	46.4402	0.0130091
			12.1	46.4213	0.0130292
			12.11	46.4024	0.0130494
			12.12	46.3835	0.0130697
			12.13	46.3646	0.0130899
			12.14	46.3458	0.0131102
			12.15	46.3269	0.0131305
			12.16	46.3081	0.0131509
			12.17	46.2892	0.0131713
			12.18	46.2704	0.0131917
			12.19	46.2516	0.0132121
			12.2	46.2328	0.0132326
			12.21	46.214	0.0132531
			12.22	46.1953	0.0132736
			12.23	46.1765	0.0132942
			12.24	46.1577	0.0133148
			12.25	46.139	0.0133355
			12.26	46.1203	0.0133561
			12.27	46.1015	0.0133768
			12.28	46.0828	0.0133976
			12.29	46.0641	0.0134183
			12.3	46.0454	0.0134391
			12.31	46.0268	0.01346
			12.32	46.0081	0.0134808
			12.33	45.9895	0.0135017
			12.34	45.9708	0.0135227
			12.35	45.9522	0.0135436
			12.36	45.9336	0.0135646
			12.37	45.915	0.0135856
			12.38	45.8964	0.0136067
			12.39	45.8778	0.0136278
			12.4	45.8592	0.0136489
			12.41	45.8406	0.0136701
			12.42	45.8221	0.0136912
			12.43	45.8035	0.0137125
			12.44	45.785	0.0137337
			12.45	45.7665	0.013755
			12.46	45.748	0.0137763
			12.47	45.7295	0.0137977
			12.48	45.711	0.0138191
			12.49	45.6925	0.0138405
			12.5	45.6741	0.0138619
			12.51	45.6556	0.0138834
			12.52	45.6372	0.0139049
			12.53	45.6187	0.0139265
			12.54	45.6003	0.0139481
			12.55	45.5819	0.0139697
			12.56	45.5635	0.0139914
			12.57	45.5451	0.014013
			12.58	45.5267	0.0140348
			12.59	45.5084	0.0140565
			12.6	45.49	0.0140783
			12.61	45.4717	0.0141001
			12.62	45.4533	0.014122
			12.63	45.435	0.0141439
			12.64	45.4167	0.0141658
			12.65	45.3984	0.0141878
			12.66	45.3801	0.0142097
			12.67	45.3618	0.0142318
			12.68	45.3436	0.0142538
			12.69	45.3253	0.0142759
			12.7	45.3071	0.0142981
			12.71	45.2888	0.0143202
			12.72	45.2706	0.0143424
			12.73	45.2524	0.0143646
			12.74	45.2342	0.0143869
			12.75	45.216	0.0144092
			12.76	45.1978	0.0144315
			12.77	45.1796	0.0144539
			12.78	45.1615	0.0144763
			12.79	45.1433	0.0144987
			12.8	45.1252	0.0145212
			12.81	45.1071	0.0145437
			12.82	45.089	0.0145663
			12.83	45.0709	0.0145889
			12.84	45.0528	0.0146115
			12.85	45.0347	0.0146341
			12.86	45.0166	0.0146568
			12.87	44.9985	0.0146795
			12.88	44.9805	0.0147023
			12.89	44.9624	0.0147251
			12.9	44.9444	0.0147479
			12.91	44.9264	0.0147707
			12.92	44.9084	0.0147936
			12.93	44.8904	0.0148166
			12.94	44.8724	0.0148395
			12.95	44.8544	0.0148625
			12.96	44.8365	0.0148856
			12.97	44.8185	0.0149086
			12.98	44.8006	0.0149317
			12.99	44.7826	0.0149549
			13	44.7647	0.0149781
			13.01	44.7468	0.0150013
			13.02	44.7289	0.0150245
			13.03	44.711	0.0150478
			13.04	44.6931	0.0150712
			13.05	44.6753	0.0150945
			13.06	44.6574	0.0151179
			13.07	44.6396	0.0151413
			13.08	44.6217	0.0151648
			13.09	44.6039	0.0151883
			13.1	44.5861	0.0152119
			13.11	44.5683	0.0152354
			13.12	44.5505	0.015259
			13.13	44.5327	0.0152827
			13.14	44.5149	0.0153064
			13.15	44.4972	0.0153301
			13.16	44.4794	0.0153539
			13.17	44.4617	0.0153777
			13.18	44.4439	0.0154015
			13.19	44.4262	0.0154254
			13.2	44.4085	0.0154493
			13.21	44.3908	0.0154732
			13.22	44.3731	0.0154972
			13.23	44.3554	0.0155212
			13.24	44.3378	0.0155453
			13.25	44.3201	0.0155694
			13.26	44.3025	0.0155935
			13.27	44.2848	0.0156177
			13.28	44.2672	0.0156419
			13.29	44.2496	0.0156662
			13.3	44.232	0.0156904
			13.31	44.2144	0.0157148
			13.32	44.1968	0.0157391
			13.33	44.1792	0.0157635
			13.34	44.1617	0.0157879
			13.35	44.1441	0.0158124
			13.36	44.1266	0.0158369
			13.37	44.1091	0.0158615
			13.38	44.0915	0.0158861
			13.39	44.074	0.0159107
			13.4	44.0565	0.0159353
			13.41	44.039	0.01596
			13.42	44.0216	0.0159848
			13.43	44.0041	0.0160096
			13.44	43.9866	0.0160344
			13.45	43.9692	0.0160592
			13.46	43.9517	0.0160841
			13.47	43.9343	0.016109
			13.48	43.9169	0.016134
			13.49	43.8995	0.016159
			13.5	43.8821	0.0161841
			13.51	43.8647	0.0162092
			13.52	43.8473	0.0162343
			13.53	43.83	0.0162594
			13.54	43.8126	0.0162846
			13.55	43.7953	0.0163099
			13.56	43.7779	0.0163352
			13.57	43.7606	0.0163605
			13.58	43.7433	0.0163858
			13.59	43.726	0.0164112
			13.6	43.7087	0.0164367
			13.61	43.6914	0.0164622
			13.62	43.6742	0.0164877
			13.63	43.6569	0.0165132
			13.64	43.6396	0.0165388
			13.65	43.6224	0.0165645
			13.66	43.6052	0.0165901
			13.67	43.588	0.0166158
			13.68	43.5707	0.0166416
			13.69	43.5535	0.0166674
			13.7	43.5364	0.0166932
			13.71	43.5192	0.0167191
			13.72	43.502	0.016745
			13.73	43.4848	0.016771
			13.74	43.4677	0.016797
			13.75	43.4506	0.016823
			13.76	43.4334	0.0168491
			13.77	43.4163	0.0168752
			13.78	43.3992	0.0169014
			13.79	43.3821	0.0169275
			13.8	43.365	0.0169538
			13.81	43.3479	0.0169801
			13.82	43.3309	0.0170064
			13.83	43.3138	0.0170327
			13.84	43.2968	0.0170591
			13.85	43.2797	0.0170856
			13.86	43.2627	0.0171121
			13.87	43.2457	0.0171386
			13.88	43.2287	0.0171652
			13.89	43.2117	0.0171918
			13.9	43.1947	0.0172184
			13.91	43.1777	0.0172451
			13.92	43.1608	0.0172718
			13.93	43.1438	0.0172986
			13.94	43.1269	0.0173254
			13.95	43.1099	0.0173523
			13.96	43.093	0.0173792
			13.97	43.0761	0.0174061
			13.98	43.0592	0.0174331
			13.99	43.0423	0.0174601
			14	43.0254	0.0174872
			14.01	43.0085	0.0175143
			14.02	42.9917	0.0175414
			14.03	42.9748	0.0175686
			14.04	42.958	0.0175958
			14.05	42.9411	0.0176231
			14.06	42.9243	0.0176504
			14.07	42.9075	0.0176778
			14.08	42.8907	0.0177052
			14.09	42.8739	0.0177326
			14.1	42.8571	0.0177601
			14.11	42.8403	0.0177876
			14.12	42.8236	0.0178152
			14.13	42.8068	0.0178428
			14.14	42.7901	0.0178705
			14.15	42.7733	0.0178982
			14.16	42.7566	0.0179259
			14.17	42.7399	0.0179537
			14.18	42.7232	0.0179815
			14.19	42.7065	0.0180094
			14.2	42.6898	0.0180373
			14.21	42.6731	0.0180653
			14.22	42.6565	0.0180933
			14.23	42.6398	0.0181213
			14.24	42.6232	0.0181494
			14.25	42.6065	0.0181775
			14.26	42.5899	0.0182057
			14.27	42.5733	0.0182339
			14.28	42.5567	0.0182622
			14.29	42.5401	0.0182905
			14.3	42.5235	0.0183189
			14.31	42.5069	0.0183473
			14.32	42.4904	0.0183757
			14.33	42.4738	0.0184042
			14.34	42.4572	0.0184327
			14.35	42.4407	0.0184613
			14.36	42.4242	0.0184899
			14.37	42.4077	0.0185185
			14.38	42.3912	0.0185473
			14.39	42.3747	0.018576
			14.4	42.3582	0.0186048
			14.41	42.3417	0.0186336
			14.42	42.3252	0.0186625
			14.43	42.3088	0.0186914
			14.44	42.2923	0.0187204
			14.45	42.2759	0.0187494
			14.46	42.2595	0.0187785
			14.47	42.243	0.0188076
			14.48	42.2266	0.0188367
			14.49	42.2102	0.0188659
			14.5	42.1938	0.0188952
			14.51	42.1775	0.0189245
			14.52	42.1611	0.0189538
			14.53	42.1447	0.0189832
			14.54	42.1284	0.0190126
			14.55	42.112	0.0190421
			14.56	42.0957	0.0190716
			14.57	42.0794	0.0191012
			14.58	42.0631	0.0191308
			14.59	42.0468	0.0191604
			14.6	42.0305	0.0191901
			14.61	42.0142	0.0192199
			14.62	41.9979	0.0192496
			14.63	41.9817	0.0192795
			14.64	41.9654	0.0193094
			14.65	41.9492	0.0193393
			14.66	41.9329	0.0193693
			14.67	41.9167	0.0193993
			14.68	41.9005	0.0194294
			14.69	41.8843	0.0194595
			14.7	41.8681	0.0194896
			14.71	41.8519	0.0195199
			14.72	41.8357	0.0195501
			14.73	41.8196	0.0195804
			14.74	41.8034	0.0196108
			14.75	41.7872	0.0196412
			14.76	41.7711	0.0196716
			14.77	41.755	0.0197021
			14.78	41.7389	0.0197326
			14.79	41.7228	0.0197632
			14.8	41.7067	0.0197938
			14.81	41.6906	0.0198245
			14.82	41.6745	0.0198553
			14.83	41.6584	0.019886
			14.84	41.6424	0.0199169
			14.85	41.6263	0.0199477
			14.86	41.6103	0.0199786
			14.87	41.5942	0.0200096
			14.88	41.5782	0.0200406
			14.89	41.5622	0.0200717
			14.9	41.5462	0.0201028
			14.91	41.5302	0.020134
			14.92	41.5142	0.0201652
			14.93	41.4982	0.0201964
			14.94	41.4823	0.0202277
			14.95	41.4663	0.0202591
			14.96	41.4504	0.0202905
			14.97	41.4344	0.0203219
			14.98	41.4185	0.0203534
			14.99	41.4026	0.020385
			15	41.3867	0.0204166
			15.01	41.3708	0.0204482
			15.02	41.3549	0.0204799
			15.03	41.339	0.0205117
			15.04	41.3231	0.0205435
			15.05	41.3073	0.0205753
			15.06	41.2914	0.0206072
			15.07	41.2756	0.0206391
			15.08	41.2597	0.0206711
			15.09	41.2439	0.0207032
			15.1	41.2281	0.0207353
			15.11	41.2123	0.0207674
			15.12	41.1965	0.0207996
			15.13	41.1807	0.0208318
			15.14	41.1649	0.0208641
			15.15	41.1492	0.0208964
			15.16	41.1334	0.0209288
			15.17	41.1176	0.0209613
			15.18	41.1019	0.0209938
			15.19	41.0862	0.0210263
			15.2	41.0705	0.0210589
			15.21	41.0547	0.0210915
			15.22	41.039	0.0211242
			15.23	41.0233	0.021157
			15.24	41.0077	0.0211898
			15.25	40.992	0.0212226
			15.26	40.9763	0.0212555
			15.27	40.9607	0.0212885
			15.28	40.945	0.0213214
			15.29	40.9294	0.0213545
			15.3	40.9138	0.0213876
			15.31	40.8981	0.0214207
			15.32	40.8825	0.0214539
			15.33	40.8669	0.0214872
			15.34	40.8513	0.0215205
			15.35	40.8358	0.0215539
			15.36	40.8202	0.0215873
			15.37	40.8046	0.0216207
			15.38	40.7891	0.0216542
			15.39	40.7735	0.0216878
			15.4	40.758	0.0217214
			15.41	40.7425	0.0217551
			15.42	40.7269	0.0217888
			15.43	40.7114	0.0218226
			15.44	40.6959	0.0218564
			15.45	40.6804	0.0218903
			15.46	40.665	0.0219242
			15.47	40.6495	0.0219582
			15.48	40.634	0.0219922
			15.49	40.6186	0.0220263
			15.5	40.6031	0.0220605
			15.51	40.5877	0.0220947
			15.52	40.5723	0.0221289
			15.53	40.5569	0.0221632
			15.54	40.5415	0.0221976
			15.55	40.5261	0.022232
			15.56	40.5107	0.0222664
			15.57	40.4953	0.0223009
			15.58	40.4799	0.0223355
			15.59	40.4646	0.0223701
			15.6	40.4492	0.0224048
			15.61	40.4339	0.0224395
			15.62	40.4185	0.0224743
			15.63	40.4032	0.0225091
			15.64	40.3879	0.022544
			15.65	40.3726	0.022579
			15.66	40.3573	0.022614
			15.67	40.342	0.022649
			15.68	40.3267	0.0226841
			15.69	40.3115	0.0227193
			15.7	40.2962	0.0227545
			15.71	40.2809	0.0227898
			15.72	40.2657	0.0228251
			15.73	40.2505	0.0228605
			15.74	40.2352	0.0228959
			15.75	40.22	0.0229314
			15.76	40.2048	0.0229669
			15.77	40.1896	0.0230025
			15.78	40.1744	0.0230382
			15.79	40.1593	0.0230739
			15.8	40.1441	0.0231097
			15.81	40.1289	0.0231455
			15.82	40.1138	0.0231814
			15.83	40.0986	0.0232173
			15.84	40.0835	0.0232533
			15.85	40.0684	0.0232893
			15.86	40.0532	0.0233254
			15.87	40.0381	0.0233616
			15.88	40.023	0.0233978
			15.89	40.008	0.0234341
			15.9	39.9929	0.0234704
			15.91	39.9778	0.0235068
			15.92	39.9627	0.0235432
			15.93	39.9477	0.0235797
			15.94	39.9326	0.0236162
			15.95	39.9176	0.0236528
			15.96	39.9026	0.0236895
			15.97	39.8876	0.0237262
			15.98	39.8725	0.023763
			15.99	39.8575	0.0237998
			16	39.8426	0.0238367
			16.01	39.8276	0.0238737
			16.02	39.8126	0.0239107
			16.03	39.7976	0.0239477
			16.04	39.7827	0.0239848
			16.05	39.7677	0.024022
			16.06	39.7528	0.0240593
			16.07	39.7379	0.0240966
			16.08	39.7229	0.0241339
			16.09	39.708	0.0241713
			16.1	39.6931	0.0242088
			16.11	39.6782	0.0242463
			16.12	39.6634	0.0242839
			16.13	39.6485	0.0243215
			16.14	39.6336	0.0243592
			16.15	39.6187	0.024397
			16.16	39.6039	0.0244348
			16.17	39.5891	0.0244727
			16.18	39.5742	0.0245106
			16.19	39.5594	0.0245486
			16.2	39.5446	0.0245866
			16.21	39.5298	0.0246247
			16.22	39.515	0.0246629
			16.23	39.5002	0.0247011
			16.24	39.4854	0.0247394
			16.25	39.4706	0.0247778
			16.26	39.4559	0.0248162
			16.27	39.4411	0.0248546
			16.28	39.4264	0.0248932
			16.29	39.4117	0.0249318
			16.3	39.3969	0.0249704
			16.31	39.3822	0.0250091
			16.32	39.3675	0.0250479
			16.33	39.3528	0.0250867
			16.34	39.3381	0.0251256
			16.35	39.3234	0.0251645
			16.36	39.3087	0.0252035
			16.37	39.2941	0.0252426
			16.38	39.2794	0.0252817
			16.39	39.2648	0.0253209
			16.4	39.2501	0.0253602
			16.41	39.2355	0.0253995
			16.42	39.2209	0.0254388
			16.43	39.2063	0.0254783
			16.44	39.1917	0.0255178
			16.45	39.1771	0.0255573
			16.46	39.1625	0.0255969
			16.47	39.1479	0.0256366
			16.48	39.1333	0.0256763
			16.49	39.1188	0.0257161
			16.5	39.1042	0.025756
			16.51	39.0897	0.0257959
			16.52	39.0751	0.0258359
			16.53	39.0606	0.0258759
			16.54	39.0461	0.025916
			16.55	39.0316	0.0259562
			16.56	39.0171	0.0259964
			16.57	39.0026	0.0260367
			16.58	38.9881	0.0260771
			16.59	38.9736	0.0261175
			16.6	38.9592	0.026158
			16.61	38.9447	0.0261985
			16.62	38.9302	0.0262392
			16.63	38.9158	0.0262798
			16.64	38.9014	0.0263206
			16.65	38.887	0.0263614
			16.66	38.8725	0.0264022
			16.67	38.8581	0.0264431
			16.68	38.8437	0.0264841
			16.69	38.8293	0.0265252
			16.7	38.815	0.0265663
			16.71	38.8006	0.0266075
			16.72	38.7862	0.0266487
			16.73	38.7719	0.02669
			16.74	38.7575	0.0267314
			16.75	38.7432	0.0267728
			16.76	38.7288	0.0268143
			16.77	38.7145	0.0268559
			16.78	38.7002	0.0268975
			16.79	38.6859	0.0269392
			16.8	38.6716	0.026981
			16.81	38.6573	0.0270228
			16.82	38.643	0.0270647
			16.83	38.6288	0.0271066
			16.84	38.6145	0.0271486
			16.85	38.6003	0.0271907
			16.86	38.586	0.0272328
			16.87	38.5718	0.0272751
			16.88	38.5575	0.0273173
			16.89	38.5433	0.0273597
			16.9	38.5291	0.0274021
			16.91	38.5149	0.0274446
			16.92	38.5007	0.0274871
			16.93	38.4865	0.0275297
			16.94	38.4723	0.0275724
			16.95	38.4582	0.0276151
			16.96	38.444	0.0276579
			16.97	38.4299	0.0277008
			16.98	38.4157	0.0277437
			16.99	38.4016	0.0277867
			17	38.3874	0.0278298
			17.01	38.3733	0.0278729
			17.02	38.3592	0.0279161
			17.03	38.3451	0.0279594
			17.04	38.331	0.0280027
			17.05	38.3169	0.0280461
			17.06	38.3029	0.0280896
			17.07	38.2888	0.0281332
			17.08	38.2747	0.0281768
			17.09	38.2607	0.0282204
			17.1	38.2466	0.0282642
			17.11	38.2326	0.028308
			17.12	38.2186	0.0283519
			17.13	38.2045	0.0283958
			17.14	38.1905	0.0284398
			17.15	38.1765	0.0284839
			17.16	38.1625	0.0285281
			17.17	38.1485	0.0285723
			17.18	38.1346	0.0286166
			17.19	38.1206	0.0286609
			17.2	38.1066	0.0287053
			17.21	38.0927	0.0287498
			17.22	38.0787	0.0287944
			17.23	38.0648	0.028839
			17.24	38.0509	0.0288837
			17.25	38.0369	0.0289285
			17.26	38.023	0.0289733
			17.27	38.0091	0.0290182
			17.28	37.9952	0.0290632
			17.29	37.9814	0.0291083
			17.3	37.9675	0.0291534
			17.31	37.9536	0.0291986
			17.32	37.9397	0.0292438
			17.33	37.9259	0.0292892
			17.34	37.912	0.0293346
			17.35	37.8982	0.02938
			17.36	37.8844	0.0294256
			17.37	37.8705	0.0294712
			17.38	37.8567	0.0295169
			17.39	37.8429	0.0295626
			17.4	37.8291	0.0296084
			17.41	37.8153	0.0296543
			17.42	37.8016	0.0297003
			17.43	37.7878	0.0297463
			17.44	37.774	0.0297924
			17.45	37.7603	0.0298386
			17.46	37.7465	0.0298849
			17.47	37.7328	0.0299312
			17.48	37.719	0.0299776
			17.49	37.7053	0.030024
			17.5	37.6916	0.0300706
			17.51	37.6779	0.0301172
			17.52	37.6642	0.0301639
			17.53	37.6505	0.0302106
			17.54	37.6368	0.0302574
			17.55	37.6231	0.0303043
			17.56	37.6095	0.0303513
			17.57	37.5958	0.0303984
			17.58	37.5822	0.0304455
			17.59	37.5685	0.0304927
			17.6	37.5549	0.0305399
			17.61	37.5413	0.0305873
			17.62	37.5276	0.0306347
			17.63	37.514	0.0306822
			17.64	37.5004	0.0307297
			17.65	37.4868	0.0307774
			17.66	37.4732	0.0308251
			17.67	37.4597	0.0308728
			17.68	37.4461	0.0309207
			17.69	37.4325	0.0309686
			17.7	37.419	0.0310166
			17.71	37.4054	0.0310647
			17.72	37.3919	0.0311128
			17.73	37.3784	0.0311611
			17.74	37.3648	0.0312094
			17.75	37.3513	0.0312577
			17.76	37.3378	0.0313062
			17.77	37.3243	0.0313547
			17.78	37.3108	0.0314033
			17.79	37.2973	0.031452
			17.8	37.2839	0.0315007
			17.81	37.2704	0.0315496
			17.82	37.2569	0.0315985
			17.83	37.2435	0.0316474
			17.84	37.23	0.0316965
			17.85	37.2166	0.0317456
			17.86	37.2032	0.0317948
			17.87	37.1898	0.0318441
			17.88	37.1764	0.0318935
			17.89	37.1629	0.0319429
			17.9	37.1496	0.0319924
			17.91	37.1362	0.032042
			17.92	37.1228	0.0320917
			17.93	37.1094	0.0321414
			17.94	37.0961	0.0321912
			17.95	37.0827	0.0322411
			17.96	37.0693	0.0322911
			17.97	37.056	0.0323412
			17.98	37.0427	0.0323913
			17.99	37.0293	0.0324415
			18	37.016	0.0324918
			18.01	37.0027	0.0325421
			18.02	36.9894	0.0325926
			18.03	36.9761	0.0326431
			18.04	36.9628	0.0326937
			18.05	36.9496	0.0327444
			18.06	36.9363	0.0327951
			18.07	36.923	0.032846
			18.08	36.9098	0.0328969
			18.09	36.8965	0.0329479
			18.1	36.8833	0.0329989
			18.11	36.8701	0.0330501
			18.12	36.8568	0.0331013
			18.13	36.8436	0.0331526
			18.14	36.8304	0.033204
			18.15	36.8172	0.0332555
			18.16	36.804	0.033307
			18.17	36.7909	0.0333586
			18.18	36.7777	0.0334103
			18.19	36.7645	0.0334621
			18.2	36.7513	0.033514
			18.21	36.7382	0.0335659
			18.22	36.725	0.033618
			18.23	36.7119	0.0336701
			18.24	36.6988	0.0337223
			18.25	36.6857	0.0337745
			18.26	36.6725	0.0338269
			18.27	36.6594	0.0338793
			18.28	36.6463	0.0339318
			18.29	36.6333	0.0339844
			18.3	36.6202	0.0340371
			18.31	36.6071	0.0340899
			18.32	36.594	0.0341427
			18.33	36.581	0.0341956
			18.34	36.5679	0.0342486
			18.35	36.5549	0.0343017
			18.36	36.5418	0.0343549
			18.37	36.5288	0.0344081
			18.38	36.5158	0.0344615
			18.39	36.5028	0.0345149
			18.4	36.4898	0.0345684
			18.41	36.4768	0.034622
			18.42	36.4638	0.0346756
			18.43	36.4508	0.0347294
			18.44	36.4378	0.0347832
			18.45	36.4249	0.0348371
			18.46	36.4119	0.0348911
			18.47	36.3989	0.0349452
			18.48	36.386	0.0349994
			18.49	36.3731	0.0350536
			18.5	36.3601	0.0351079
			18.51	36.3472	0.0351624
			18.52	36.3343	0.0352169
			18.53	36.3214	0.0352714
			18.54	36.3085	0.0353261
			18.55	36.2956	0.0353809
			18.56	36.2827	0.0354357
			18.57	36.2698	0.0354906
			18.58	36.257	0.0355456
			18.59	36.2441	0.0356007
			18.6	36.2313	0.0356559
			18.61	36.2184	0.0357112
			18.62	36.2056	0.0357665
			18.63	36.1927	0.035822
			18.64	36.1799	0.0358775
			18.65	36.1671	0.0359331
			18.66	36.1543	0.0359888
			18.67	36.1415	0.0360446
			18.68	36.1287	0.0361005
			18.69	36.1159	0.0361564
			18.7	36.1031	0.0362125
			18.71	36.0904	0.0362686
			18.72	36.0776	0.0363248
			18.73	36.0648	0.0363811
			18.74	36.0521	0.0364375
			18.75	36.0394	0.036494
			18.76	36.0266	0.0365505
			18.77	36.0139	0.0366072
			18.78	36.0012	0.0366639
			18.79	35.9885	0.0367208
			18.8	35.9758	0.0367777
			18.81	35.9631	0.0368347
			18.82	35.9504	0.0368918
			18.83	35.9377	0.036949
			18.84	35.925	0.0370062
			18.85	35.9124	0.0370636
			18.86	35.8997	0.037121
			18.87	35.8871	0.0371786
			18.88	35.8744	0.0372362
			18.89	35.8618	0.0372939
			18.9	35.8492	0.0373517
			18.91	35.8365	0.0374096
			18.92	35.8239	0.0374676
			18.93	35.8113	0.0375257
			18.94	35.7987	0.0375838
			18.95	35.7861	0.0376421
			18.96	35.7735	0.0377004
			18.97	35.761	0.0377589
			18.98	35.7484	0.0378174
			18.99	35.7358	0.037876
			19	35.7233	0.0379347
			19.01	35.7107	0.0379935
			19.02	35.6982	0.0380524
			19.03	35.6857	0.0381114
			19.04	35.6731	0.0381705
			19.05	35.6606	0.0382296
			19.06	35.6481	0.0382889
			19.07	35.6356	0.0383482
			19.08	35.6231	0.0384077
			19.09	35.6106	0.0384672
			19.1	35.5982	0.0385268
			19.11	35.5857	0.0385866
			19.12	35.5732	0.0386464
			19.13	35.5608	0.0387063
			19.14	35.5483	0.0387663
			19.15	35.5359	0.0388264
			19.16	35.5234	0.0388865
			19.17	35.511	0.0389468
			19.18	35.4986	0.0390072
			19.19	35.4862	0.0390676
			19.2	35.4738	0.0391282
			19.21	35.4614	0.0391888
			19.22	35.449	0.0392496
			19.23	35.4366	0.0393104
			19.24	35.4242	0.0393713
			19.25	35.4118	0.0394324
			19.26	35.3995	0.0394935
			19.27	35.3871	0.0395547
			19.28	35.3748	0.039616
			19.29	35.3624	0.0396774
			19.3	35.3501	0.0397389
			19.31	35.3378	0.0398005
			19.32	35.3254	0.0398622
			19.33	35.3131	0.039924
			19.34	35.3008	0.0399859
			19.35	35.2885	0.0400479
			19.36	35.2762	0.0401099
			19.37	35.2639	0.0401721
			19.38	35.2517	0.0402344
			19.39	35.2394	0.0402967
			19.4	35.2271	0.0403592
			19.41	35.2149	0.0404217
			19.42	35.2026	0.0404844
			19.43	35.1904	0.0405472
			19.44	35.1782	0.04061
			19.45	35.1659	0.0406729
			19.46	35.1537	0.040736
			19.47	35.1415	0.0407991
			19.48	35.1293	0.0408624
			19.49	35.1171	0.0409257
			19.5	35.1049	0.0409891
			19.51	35.0927	0.0410527
			19.52	35.0806	0.0411163
			19.53	35.0684	0.04118
			19.54	35.0562	0.0412439
			19.55	35.0441	0.0413078
			19.56	35.0319	0.0413718
			19.57	35.0198	0.0414359
			19.58	35.0077	0.0415002
			19.59	34.9955	0.0415645
			19.6	34.9834	0.0416289
			19.61	34.9713	0.0416934
			19.62	34.9592	0.0417581
			19.63	34.9471	0.0418228
			19.64	34.935	0.0418876
			19.65	34.9229	0.0419525
			19.66	34.9108	0.0420176
			19.67	34.8988	0.0420827
			19.68	34.8867	0.0421479
			19.69	34.8747	0.0422133
			19.7	34.8626	0.0422787
			19.71	34.8506	0.0423442
			19.72	34.8385	0.0424099
			19.73	34.8265	0.0424756
			19.74	34.8145	0.0425414
			19.75	34.8025	0.0426074
			19.76	34.7905	0.0426734
			19.77	34.7785	0.0427396
			19.78	34.7665	0.0428058
			19.79	34.7545	0.0428721
			19.8	34.7425	0.0429386
			19.81	34.7306	0.0430052
			19.82	34.7186	0.0430718
			19.83	34.7066	0.0431386
			19.84	34.6947	0.0432054
			19.85	34.6827	0.0432724
			19.86	34.6708	0.0433395
			19.87	34.6589	0.0434067
			19.88	34.647	0.0434739
			19.89	34.635	0.0435413
			19.9	34.6231	0.0436088
			19.91	34.6112	0.0436764
			19.92	34.5993	0.0437441
			19.93	34.5875	0.0438119
			19.94	34.5756	0.0438798
			19.95	34.5637	0.0439478
			19.96	34.5518	0.0440159
			19.97	34.54	0.0440842
			19.98	34.5281	0.0441525
[truncated: 10,002 more rows]

## Sheet: ESM16
Raw Data			Growth Linked model			SFO 1		SFO2		SFO 3
Time	Time	Atazine	time	Atrazine	Degraders	Time	Atazine	Time	Atazine	Time	Atazine
0	0	71.4992	0.01	79.9599	0.030048	0	71.271	0	80.7681	0	77.3161
0	0	64.6681	0.02	79.9198	0.0300961	1	68.8208	1	52.2057	1	36.1086
0	0	57.3498	0.03	79.8798	0.0301442	2	66.4548	2	33.744	2	16.8637
0	0	69.071	0.04	79.8398	0.0301925	3	64.1701	3	21.8109	3	7.87578
1	1	60.1181	0.05	79.7999	0.0302408	4	61.964	4	14.0978	4	3.67819
1	1	65.6756	0.06	79.7599	0.0302892	5	59.8338	5	9.11236	5	1.71781
1	1	67.0421	0.07	79.72	0.0303376	6	57.7767	6	5.88992	6	0.802263
1	1	64.4291	0.08	79.6801	0.0303862	7	55.7904	7	3.80704	7	0.374678
3	3	63.2685	0.09	79.6403	0.0304348	8	53.8724	8	2.46074	8	0.174984
3	3	81.3508	0.1	79.6005	0.0304835	9	52.0203	9	1.59054	9	0.0817223
3	3	67.9562	0.11	79.5607	0.0305322	10	50.2319	10	1.02807	10	0.0381665
3	3	74.3277	0.12	79.521	0.0305811	11	48.505	11	0.664508	11	0.0178247
7	7	54.7919	0.13	79.4813	0.03063	12	46.8374	12	0.429515	12	0.00832462
7	7	57.739	0.14	79.4416	0.030679	13	45.2272	13	0.277624	13	0.00388781
7	7	58.8871	0.15	79.4019	0.0307281	14	43.6723	14	0.179447	14	0.00181571
7	7	58.2699	0.16	79.3623	0.0307773	15	42.1709	15	0.115988	15	0.000847985
14	14	42.4838	0.17	79.3227	0.0308265	16	40.7211	16	0.0749707	16	0.000396031
14	14	48.4548	0.18	79.2832	0.0308759	17	39.3211	17	0.0484585	17	0.000184957
14	14	47.1607	0.19	79.2437	0.0309253	18	37.9693	18	0.0313219	18	8.63797e-05
14	14	46.4768	0.2	79.2042	0.0309747	19	36.6639	19	0.0202454	19	4.03416e-05
28	28	33.5352	0.21	79.1647	0.0310243	20	35.4035	20	0.0130859	20	1.88406e-05
28	28	38.7644	0.22	79.1253	0.0310739	21	34.1863	21	0.00845829	21	8.79904e-06
28	28	33.404	0.23	79.0859	0.0311236	22	33.011	22	0.00546715	22	4.10938e-06
28	28	32.1274	0.24	79.0465	0.0311734	23	31.8761	23	0.00353378	23	1.91919e-06
45	45	1.50705	0.25	79.0072	0.0312233	24	30.7803	24	0.00228411	24	8.96311e-07
45	45	22.5603	0.26	78.9679	0.0312733	25	29.7221	25	0.00147637	25	4.18601e-07
45	45	1.8384	0.27	78.9286	0.0313233	26	28.7003	26	0.000954275	26	1.95498e-07
45	45	2.528	0.28	78.8894	0.0313734	27	27.7136	27	0.000616811	27	9.13025e-08
60	60	0.858902	0.29	78.8501	0.0314236	28	26.7608	28	0.000398685	28	4.26406e-08
60	60	1.49439	0.3	78.811	0.0314739	29	25.8408
60	60	1.04591	0.31	78.7718	0.0315243	30	24.9524
60	60	1.1965	0.32	78.7327	0.0315747	31	24.0946
0	63	74.0575	0.33	78.6936	0.0316252	32	23.2662
0	63	70.7196	0.34	78.6546	0.0316758	33	22.4663
0	63	83.4657	0.35	78.6155	0.0317265	34	21.694
0	63	76.3777	0.36	78.5765	0.0317773	35	20.9481
1	64	60.4692	0.37	78.5376	0.0318281	36	20.228
1	64	48.2003	0.38	78.4986	0.031879	37	19.5325
1	64	72.5156	0.39	78.4597	0.03193	38	18.861
1	64	69.1355	0.4	78.4209	0.0319811	39	18.2126
3	66	13.4534	0.41	78.382	0.0320323	40	17.5865
3	66	7.665	0.42	78.3432	0.0320836	41	16.9819
3	66	17.272	0.43	78.3045	0.0321349	42	16.398
3	66	19.3973	0.44	78.2657	0.0321863	43	15.8343
7	70	0.896414	0.45	78.227	0.0322378	44	15.2899
7	70	1.39617	0.46	78.1883	0.0322894	45	14.7643
7	70	2.03746	0.47	78.1497	0.032341	46	14.2567
7	70	1.59712	0.48	78.111	0.0323928	47	13.7666
14	77	0.922266	0.49	78.0724	0.0324446	48	13.2933
14	77	1.09071	0.5	78.0339	0.0324965	49	12.8363
14	77	0.828872	0.51	77.9953	0.0325485	50	12.395
14	77	1.27249	0.52	77.9568	0.0326006	51	11.9688
28	91	0.732143	0.53	77.9184	0.0326528	52	11.5574
28	91	1.13574	0.54	77.8799	0.032705	53	11.16
28	91	0.835543	0.55	77.8415	0.0327573	54	10.7764
28	91	0.635413	0.56	77.8031	0.0328098	55	10.4059
0	92	105.852	0.57	77.7648	0.0328622	56	10.0481
0	92	60.9048	0.58	77.7265	0.0329148	57	9.70268
0	92	76.2353	0.59	77.6882	0.0329675	58	9.36911
0	92	62.7398	0.6	77.6499	0.0330202	59	9.04701
1	93	32.2724	0.61	77.6117	0.0330731	60	8.73598
1	93	38.3679	0.62	77.5735	0.033126
1	93	44.495	0.63	77.5354	0.033179
1	93	40.7	0.64	77.4972	0.0332321
3	95	3.48847	0.65	77.4591	0.0332852
3	95	2.9913	0.66	77.421	0.0333385
3	95	3.60985	0.67	77.383	0.0333918
3	95	3.688	0.68	77.345	0.0334453
7	99	1.02592	0.69	77.307	0.0334988
7	99	1.21714	0.7	77.269	0.0335524
7	99	1.00098	0.71	77.2311	0.0336061
7	99	0.836368	0.72	77.1932	0.0336598
14	106	0.778462	0.73	77.1554	0.0337137
14	106	1.11395	0.74	77.1175	0.0337676
14	106	0.791815	0.75	77.0797	0.0338217
14	106	0.74508	0.76	77.0419	0.0338758
28	120	0.466343	0.77	77.0042	0.03393
28	120	0.534775	0.78	76.9665	0.0339843
28	120	0.614892	0.79	76.9288	0.0340386
28	120	0.821858	0.8	76.8912	0.0340931
			0.81	76.8535	0.0341477
			0.82	76.8159	0.0342023
			0.83	76.7784	0.034257
			0.84	76.7408	0.0343118
			0.85	76.7033	0.0343667
			0.86	76.6659	0.0344217
			0.87	76.6284	0.0344768
			0.88	76.591	0.0345319
			0.89	76.5536	0.0345872
			0.9	76.5163	0.0346425
			0.91	76.4789	0.034698
			0.92	76.4416	0.0347535
			0.93	76.4044	0.0348091
			0.94	76.3671	0.0348648
			0.95	76.3299	0.0349206
			0.96	76.2927	0.0349764
			0.97	76.2556	0.0350324
			0.98	76.2185	0.0350885
			0.99	76.1814	0.0351446
			1	76.1443	0.0352008
			1.01	76.1073	0.0352571
			1.02	76.0703	0.0353136
			1.03	76.0333	0.0353701
			1.04	75.9964	0.0354267
			1.05	75.9595	0.0354833
			1.06	75.9226	0.0355401
			1.07	75.8857	0.035597
			1.08	75.8489	0.0356539
			1.09	75.8121	0.035711
			1.1	75.7753	0.0357681
			1.11	75.7386	0.0358253
			1.12	75.7019	0.0358827
			1.13	75.6652	0.0359401
			1.14	75.6285	0.0359976
			1.15	75.5919	0.0360552
			1.16	75.5553	0.0361129
			1.17	75.5188	0.0361706
			1.18	75.4822	0.0362285
			1.19	75.4457	0.0362865
			1.2	75.4093	0.0363445
			1.21	75.3728	0.0364027
			1.22	75.3364	0.0364609
			1.23	75.3	0.0365193
			1.24	75.2636	0.0365777
			1.25	75.2273	0.0366362
			1.26	75.191	0.0366948
			1.27	75.1547	0.0367536
			1.28	75.1185	0.0368124
			1.29	75.0823	0.0368713
			1.3	75.0461	0.0369303
			1.31	75.0099	0.0369893
			1.32	74.9738	0.0370485
			1.33	74.9377	0.0371078
			1.34	74.9016	0.0371672
			1.35	74.8656	0.0372266
			1.36	74.8295	0.0372862
			1.37	74.7936	0.0373459
			1.38	74.7576	0.0374056
			1.39	74.7217	0.0374655
			1.4	74.6858	0.0375254
			1.41	74.6499	0.0375855
			1.42	74.614	0.0376456
			1.43	74.5782	0.0377058
			1.44	74.5424	0.0377662
			1.45	74.5067	0.0378266
			1.46	74.4709	0.0378871
			1.47	74.4352	0.0379477
			1.48	74.3996	0.0380084
			1.49	74.3639	0.0380692
			1.5	74.3283	0.0381302
			1.51	74.2927	0.0381912
			1.52	74.2571	0.0382523
			1.53	74.2216	0.0383135
			1.54	74.1861	0.0383748
			1.55	74.1506	0.0384362
			1.56	74.1152	0.0384977
			1.57	74.0797	0.0385593
			1.58	74.0444	0.038621
			1.59	74.009	0.0386828
			1.6	73.9736	0.0387447
			1.61	73.9383	0.0388066
			1.62	73.9031	0.0388687
			1.63	73.8678	0.0389309
			1.64	73.8326	0.0389932
			1.65	73.7974	0.0390556
			1.66	73.7622	0.0391181
			1.67	73.7271	0.0391807
			1.68	73.692	0.0392434
			1.69	73.6569	0.0393062
			1.7	73.6218	0.0393691
			1.71	73.5868	0.039432
			1.72	73.5518	0.0394951
			1.73	73.5168	0.0395583
			1.74	73.4819	0.0396216
			1.75	73.4469	0.039685
			1.76	73.412	0.0397485
			1.77	73.3772	0.0398121
			1.78	73.3423	0.0398758
			1.79	73.3075	0.0399396
			1.8	73.2727	0.0400035
			1.81	73.238	0.0400675
			1.82	73.2033	0.0401316
			1.83	73.1686	0.0401958
			1.84	73.1339	0.0402601
			1.85	73.0992	0.0403246
			1.86	73.0646	0.0403891
			1.87	73.03	0.0404537
			1.88	72.9955	0.0405184
			1.89	72.9609	0.0405833
			1.9	72.9264	0.0406482
			1.91	72.892	0.0407132
			1.92	72.8575	0.0407784
			1.93	72.8231	0.0408436
			1.94	72.7887	0.040909
			1.95	72.7543	0.0409744
			1.96	72.72	0.04104
			1.97	72.6857	0.0411056
			1.98	72.6514	0.0411714
			1.99	72.6171	0.0412373
			2	72.5829	0.0413033
			2.01	72.5487	0.0413694
			2.02	72.5145	0.0414355
			2.03	72.4803	0.0415018
			2.04	72.4462	0.0415682
			2.05	72.4121	0.0416348
			2.06	72.378	0.0417014
			2.07	72.344	0.0417681
			2.08	72.31	0.0418349
			2.09	72.276	0.0419019
			2.1	72.242	0.0419689
			2.11	72.2081	0.0420361
			2.12	72.1742	0.0421033
			2.13	72.1403	0.0421707
			2.14	72.1064	0.0422381
			2.15	72.0726	0.0423057
			2.16	72.0388	0.0423734
			2.17	72.005	0.0424412
			2.18	71.9713	0.0425091
			2.19	71.9375	0.0425771
			2.2	71.9038	0.0426453
			2.21	71.8702	0.0427135
			2.22	71.8365	0.0427818
			2.23	71.8029	0.0428503
			2.24	71.7693	0.0429188
			2.25	71.7357	0.0429875
			2.26	71.7022	0.0430563
			2.27	71.6687	0.0431252
			2.28	71.6352	0.0431942
			2.29	71.6018	0.0432633
			2.3	71.5683	0.0433325
			2.31	71.5349	0.0434018
			2.32	71.5015	0.0434713
			2.33	71.4682	0.0435408
			2.34	71.4349	0.0436105
			2.35	71.4016	0.0436803
			2.36	71.3683	0.0437502
			2.37	71.335	0.0438202
			2.38	71.3018	0.0438903
			2.39	71.2686	0.0439605
			2.4	71.2355	0.0440308
			2.41	71.2023	0.0441013
			2.42	71.1692	0.0441719
			2.43	71.1361	0.0442425
			2.44	71.1031	0.0443133
			2.45	71.07	0.0443842
			2.46	71.037	0.0444552
			2.47	71.004	0.0445264
			2.48	70.9711	0.0445976
			2.49	70.9381	0.044669
			2.5	70.9052	0.0447404
			2.51	70.8724	0.044812
			2.52	70.8395	0.0448837
			2.53	70.8067	0.0449555
			2.54	70.7739	0.0450275
			2.55	70.7411	0.0450995
			2.56	70.7083	0.0451717
			2.57	70.6756	0.0452439
			2.58	70.6429	0.0453163
			2.59	70.6102	0.0453888
			2.6	70.5776	0.0454615
			2.61	70.545	0.0455342
			2.62	70.5124	0.0456071
			2.63	70.4798	0.04568
			2.64	70.4473	0.0457531
			2.65	70.4148	0.0458263
			2.66	70.3823	0.0458996
			2.67	70.3498	0.0459731
			2.68	70.3174	0.0460466
			2.69	70.2849	0.0461203
			2.7	70.2526	0.0461941
			2.71	70.2202	0.046268
			2.72	70.1879	0.046342
			2.73	70.1555	0.0464162
			2.74	70.1233	0.0464905
			2.75	70.091	0.0465648
			2.76	70.0588	0.0466393
			2.77	70.0265	0.046714
			2.78	69.9944	0.0467887
			2.79	69.9622	0.0468636
			2.8	69.9301	0.0469386
			2.81	69.898	0.0470137
			2.82	69.8659	0.0470889
			2.83	69.8338	0.0471642
			2.84	69.8018	0.0472397
			2.85	69.7698	0.0473153
			2.86	69.7378	0.047391
			2.87	69.7058	0.0474668
			2.88	69.6739	0.0475427
			2.89	69.642	0.0476188
			2.9	69.6101	0.047695
			2.91	69.5783	0.0477713
			2.92	69.5464	0.0478477
			2.93	69.5146	0.0479243
			2.94	69.4828	0.048001
			2.95	69.4511	0.0480778
			2.96	69.4194	0.0481547
			2.97	69.3877	0.0482318
			2.98	69.356	0.0483089
			2.99	69.3243	0.0483862
			3	69.2927	0.0484636
			3.01	69.2611	0.0485412
			3.02	69.2295	0.0486188
			3.03	69.198	0.0486966
			3.04	69.1664	0.0487746
			3.05	69.1349	0.0488526
			3.06	69.1034	0.0489308
			3.07	69.072	0.049009
			3.08	69.0405	0.0490875
			3.09	69.0091	0.049166
			3.1	68.9778	0.0492447
			3.11	68.9464	0.0493235
			3.12	68.9151	0.0494024
			3.13	68.8838	0.0494814
			3.14	68.8525	0.0495606
			3.15	68.8212	0.0496399
			3.16	68.79	0.0497193
			3.17	68.7588	0.0497989
			3.18	68.7276	0.0498785
			3.19	68.6964	0.0499583
			3.2	68.6653	0.0500383
			3.21	68.6342	0.0501183
			3.22	68.6031	0.0501985
			3.23	68.5721	0.0502788
			3.24	68.541	0.0503593
			3.25	68.51	0.0504399
			3.26	68.479	0.0505206
			3.27	68.4481	0.0506014
			3.28	68.4171	0.0506824
			3.29	68.3862	0.0507635
			3.3	68.3553	0.0508447
			3.31	68.3245	0.050926
			3.32	68.2936	0.0510075
			3.33	68.2628	0.0510891
			3.34	68.232	0.0511709
			3.35	68.2012	0.0512527
			3.36	68.1705	0.0513347
			3.37	68.1398	0.0514169
			3.38	68.1091	0.0514991
			3.39	68.0784	0.0515815
			3.4	68.0478	0.0516641
			3.41	68.0171	0.0517467
			3.42	67.9866	0.0518295
			3.43	67.956	0.0519125
			3.44	67.9254	0.0519955
			3.45	67.8949	0.0520787
			3.46	67.8644	0.052162
			3.47	67.8339	0.0522455
			3.48	67.8035	0.0523291
			3.49	67.773	0.0524128
			3.5	67.7426	0.0524967
			3.51	67.7123	0.0525807
			3.52	67.6819	0.0526648
			3.53	67.6516	0.0527491
			3.54	67.6213	0.0528335
			3.55	67.591	0.052918
			3.56	67.5607	0.0530027
			3.57	67.5305	0.0530875
			3.58	67.5003	0.0531724
			3.59	67.4701	0.0532575
			3.6	67.4399	0.0533427
			3.61	67.4098	0.053428
			3.62	67.3796	0.0535135
			3.63	67.3495	0.0535992
			3.64	67.3195	0.0536849
			3.65	67.2894	0.0537708
			3.66	67.2594	0.0538568
			3.67	67.2294	0.053943
			3.68	67.1994	0.0540293
			3.69	67.1695	0.0541158
			3.7	67.1395	0.0542024
			3.71	67.1096	0.0542891
			3.72	67.0798	0.0543759
			3.73	67.0499	0.0544629
			3.74	67.0201	0.0545501
			3.75	66.9903	0.0546374
			3.76	66.9605	0.0547248
			3.77	66.9307	0.0548123
			3.78	66.901	0.0549
			3.79	66.8712	0.0549879
			3.8	66.8416	0.0550759
			3.81	66.8119	0.055164
			3.82	66.7822	0.0552522
			3.83	66.7526	0.0553406
			3.84	66.723	0.0554292
			3.85	66.6934	0.0555179
			3.86	66.6639	0.0556067
			3.87	66.6344	0.0556957
			3.88	66.6048	0.0557848
			3.89	66.5754	0.055874
			3.9	66.5459	0.0559634
			3.91	66.5165	0.056053
			3.92	66.487	0.0561427
			3.93	66.4577	0.0562325
			3.94	66.4283	0.0563225
			3.95	66.3989	0.0564126
			3.96	66.3696	0.0565028
			3.97	66.3403	0.0565933
			3.98	66.311	0.0566838
			3.99	66.2818	0.0567745
			4	66.2526	0.0568653
			4.01	66.2234	0.0569563
			4.02	66.1942	0.0570474
			4.03	66.165	0.0571387
			4.04	66.1359	0.0572301
			4.05	66.1068	0.0573217
			4.06	66.0777	0.0574134
			4.07	66.0486	0.0575053
			4.08	66.0196	0.0575973
			4.09	65.9905	0.0576895
			4.1	65.9615	0.0577818
			4.11	65.9326	0.0578742
			4.12	65.9036	0.0579668
			4.13	65.8747	0.0580596
			4.14	65.8458	0.0581525
			4.15	65.8169	0.0582455
			4.16	65.788	0.0583387
			4.17	65.7592	0.058432
			4.18	65.7304	0.0585255
			4.19	65.7016	0.0586192
			4.2	65.6728	0.058713
			4.21	65.644	0.0588069
			4.22	65.6153	0.058901
			4.23	65.5866	0.0589952
			4.24	65.5579	0.0590896
			4.25	65.5293	0.0591842
			4.26	65.5006	0.0592789
			4.27	65.472	0.0593737
			4.28	65.4434	0.0594687
			4.29	65.4149	0.0595639
			4.3	65.3863	0.0596592
			4.31	65.3578	0.0597546
			4.32	65.3293	0.0598502
			4.33	65.3008	0.059946
			4.34	65.2723	0.0600419
			4.35	65.2439	0.060138
			4.36	65.2155	0.0602342
			4.37	65.1871	0.0603306
			4.38	65.1587	0.0604271
			4.39	65.1304	0.0605238
			4.4	65.1021	0.0606206
			4.41	65.0738	0.0607176
			4.42	65.0455	0.0608147
			4.43	65.0172	0.060912
			4.44	64.989	0.0610095
			4.45	64.9608	0.0611071
			4.46	64.9326	0.0612049
			4.47	64.9044	0.0613028
			4.48	64.8763	0.0614009
			4.49	64.8482	0.0614991
			4.5	64.8201	0.0615975
			4.51	64.792	0.0616961
			4.52	64.7639	0.0617948
			4.53	64.7359	0.0618937
			4.54	64.7079	0.0619927
			4.55	64.6799	0.0620919
			4.56	64.6519	0.0621913
			4.57	64.624	0.0622908
			4.58	64.5961	0.0623904
			4.59	64.5682	0.0624902
			4.6	64.5403	0.0625902
			4.61	64.5124	0.0626904
			4.62	64.4846	0.0627907
			4.63	64.4568	0.0628911
			4.64	64.429	0.0629918
			4.65	64.4012	0.0630926
			4.66	64.3735	0.0631935
			4.67	64.3457	0.0632946
			4.68	64.318	0.0633959
			4.69	64.2903	0.0634973
			4.7	64.2627	0.0635989
			4.71	64.235	0.0637007
			4.72	64.2074	0.0638026
			4.73	64.1798	0.0639047
			4.74	64.1522	0.0640069
			4.75	64.1247	0.0641093
			4.76	64.0972	0.0642119
			4.77	64.0696	0.0643147
			4.78	64.0422	0.0644176
			4.79	64.0147	0.0645206
			4.8	63.9872	0.0646239
			4.81	63.9598	0.0647273
			4.82	63.9324	0.0648308
			4.83	63.905	0.0649345
			4.84	63.8777	0.0650384
			4.85	63.8503	0.0651425
			4.86	63.823	0.0652467
			4.87	63.7957	0.0653511
			4.88	63.7685	0.0654557
			4.89	63.7412	0.0655604
			4.9	63.714	0.0656653
			4.91	63.6868	0.0657704
			4.92	63.6596	0.0658756
			4.93	63.6324	0.065981
			4.94	63.6053	0.0660866
			4.95	63.5781	0.0661923
			4.96	63.551	0.0662982
			4.97	63.524	0.0664043
			4.98	63.4969	0.0665106
			4.99	63.4699	0.066617
			5	63.4428	0.0667236
			5.01	63.4158	0.0668303
			5.02	63.3889	0.0669372
			5.03	63.3619	0.0670443
			5.04	63.335	0.0671516
			5.05	63.3081	0.0672591
			5.06	63.2812	0.0673667
			5.07	63.2543	0.0674745
			5.08	63.2275	0.0675824
			5.09	63.2006	0.0676905
			5.1	63.1738	0.0677989
			5.11	63.147	0.0679073
			5.12	63.1203	0.068016
			5.13	63.0935	0.0681248
			5.14	63.0668	0.0682338
			5.15	63.0401	0.068343
			5.16	63.0134	0.0684523
			5.17	62.9868	0.0685619
			5.18	62.9601	0.0686716
			5.19	62.9335	0.0687814
			5.2	62.9069	0.0688915
			5.21	62.8803	0.0690017
			5.22	62.8538	0.0691121
			5.23	62.8272	0.0692227
			5.24	62.8007	0.0693334
			5.25	62.7742	0.0694444
			5.26	62.7478	0.0695555
			5.27	62.7213	0.0696668
			5.28	62.6949	0.0697782
			5.29	62.6685	0.0698899
			5.3	62.6421	0.0700017
			5.31	62.6157	0.0701137
			5.32	62.5894	0.0702259
			5.33	62.563	0.0703383
			5.34	62.5367	0.0704508
			5.35	62.5105	0.0705635
			5.36	62.4842	0.0706764
			5.37	62.4579	0.0707895
			5.38	62.4317	0.0709028
			5.39	62.4055	0.0710162
			5.4	62.3793	0.0711298
			5.41	62.3532	0.0712436
			5.42	62.327	0.0713576
			5.43	62.3009	0.0714718
			5.44	62.2748	0.0715862
			5.45	62.2487	0.0717007
			5.46	62.2227	0.0718154
			5.47	62.1966	0.0719303
			5.48	62.1706	0.0720454
			5.49	62.1446	0.0721607
			5.5	62.1186	0.0722761
			5.51	62.0927	0.0723918
			5.52	62.0667	0.0725076
			5.53	62.0408	0.0726236
			5.54	62.0149	0.0727398
			5.55	61.989	0.0728562
			5.56	61.9632	0.0729728
			5.57	61.9373	0.0730895
			5.58	61.9115	0.0732065
			5.59	61.8857	0.0733236
			5.6	61.86	0.0734409
			5.61	61.8342	0.0735584
			5.62	61.8085	0.0736761
			5.63	61.7828	0.073794
			5.64	61.7571	0.0739121
			5.65	61.7314	0.0740303
			5.66	61.7057	0.0741488
			5.67	61.6801	0.0742674
			5.68	61.6545	0.0743863
			5.69	61.6289	0.0745053
			5.7	61.6033	0.0746245
			5.71	61.5778	0.0747439
			5.72	61.5522	0.0748635
			5.73	61.5267	0.0749832
			5.74	61.5012	0.0751032
			5.75	61.4757	0.0752234
			5.76	61.4503	0.0753437
			5.77	61.4248	0.0754643
			5.78	61.3994	0.075585
			5.79	61.374	0.075706
			5.8	61.3487	0.0758271
			5.81	61.3233	0.0759484
			5.82	61.298	0.0760699
			5.83	61.2726	0.0761917
			5.84	61.2474	0.0763136
			5.85	61.2221	0.0764357
			5.86	61.1968	0.076558
			5.87	61.1716	0.0766805
			5.88	61.1464	0.0768031
			5.89	61.1212	0.076926
			5.9	61.096	0.0770491
			5.91	61.0708	0.0771724
			5.92	61.0457	0.0772959
			5.93	61.0206	0.0774195
			5.94	60.9955	0.0775434
			5.95	60.9704	0.0776675
			5.96	60.9453	0.0777917
			5.97	60.9203	0.0779162
			5.98	60.8953	0.0780409
			5.99	60.8703	0.0781657
			6	60.8453	0.0782908
			6.01	60.8203	0.0784161
			6.02	60.7954	0.0785415
			6.03	60.7705	0.0786672
			6.04	60.7456	0.0787931
			6.05	60.7207	0.0789191
			6.06	60.6958	0.0790454
			6.07	60.671	0.0791719
			6.08	60.6461	0.0792986
			6.09	60.6213	0.0794254
			6.1	60.5965	0.0795525
			6.11	60.5718	0.0796798
			6.12	60.547	0.0798073
			6.13	60.5223	0.079935
			6.14	60.4976	0.0800629
			6.15	60.4729	0.080191
			6.16	60.4482	0.0803193
			6.17	60.4236	0.0804478
			6.18	60.3989	0.0805765
			6.19	60.3743	0.0807054
			6.2	60.3497	0.0808346
			6.21	60.3252	0.0809639
			6.22	60.3006	0.0810934
			6.23	60.2761	0.0812232
			6.24	60.2516	0.0813531
			6.25	60.2271	0.0814833
			6.26	60.2026	0.0816137
			6.27	60.1781	0.0817443
			6.28	60.1537	0.0818751
			6.29	60.1293	0.0820061
			6.3	60.1049	0.0821373
			6.31	60.0805	0.0822687
			6.32	60.0561	0.0824003
			6.33	60.0318	0.0825322
			6.34	60.0074	0.0826642
			6.35	59.9831	0.0827965
			6.36	59.9588	0.0829289
			6.37	59.9346	0.0830616
			6.38	59.9103	0.0831945
			6.39	59.8861	0.0833276
			6.4	59.8619	0.083461
			6.41	59.8377	0.0835945
			6.42	59.8135	0.0837283
			6.43	59.7893	0.0838622
			6.44	59.7652	0.0839964
			6.45	59.7411	0.0841308
			6.46	59.717	0.0842654
			6.47	59.6929	0.0844002
			6.48	59.6688	0.0845353
			6.49	59.6448	0.0846705
			6.5	59.6208	0.084806
			6.51	59.5968	0.0849417
			6.52	59.5728	0.0850776
			6.53	59.5488	0.0852137
			6.54	59.5249	0.0853501
			6.55	59.5009	0.0854866
			6.56	59.477	0.0856234
			6.57	59.4531	0.0857604
			6.58	59.4292	0.0858976
			6.59	59.4054	0.086035
			6.6	59.3815	0.0861727
			6.61	59.3577	0.0863106
			6.62	59.3339	0.0864487
			6.63	59.3101	0.086587
			6.64	59.2864	0.0867255
			6.65	59.2626	0.0868643
			6.66	59.2389	0.0870033
			6.67	59.2152	0.0871425
			6.68	59.1915	0.0872819
			6.69	59.1678	0.0874216
			6.7	59.1442	0.0875614
			6.71	59.1205	0.0877015
			6.72	59.0969	0.0878419
			6.73	59.0733	0.0879824
			6.74	59.0497	0.0881232
			6.75	59.0262	0.0882642
			6.76	59.0026	0.0884054
			6.77	58.9791	0.0885468
			6.78	58.9556	0.0886885
			6.79	58.9321	0.0888304
			6.8	58.9086	0.0889726
			6.81	58.8852	0.0891149
			6.82	58.8618	0.0892575
			6.83	58.8383	0.0894003
			6.84	58.8149	0.0895433
			6.85	58.7916	0.0896866
			6.86	58.7682	0.0898301
			6.87	58.7449	0.0899738
			6.88	58.7215	0.0901178
			6.89	58.6982	0.090262
			6.9	58.6749	0.0904064
			6.91	58.6517	0.0905511
			6.92	58.6284	0.0906959
			6.93	58.6052	0.0908411
			6.94	58.582	0.0909864
			6.95	58.5588	0.091132
			6.96	58.5356	0.0912778
			6.97	58.5124	0.0914238
			6.98	58.4893	0.0915701
			6.99	58.4662	0.0917166
			7	58.4431	0.0918634
			7.01	58.42	0.0920103
			7.02	58.3969	0.0921576
			7.03	58.3738	0.092305
			7.04	58.3508	0.0924527
			7.05	58.3278	0.0926006
			7.06	58.3048	0.0927488
			7.07	58.2818	0.0928972
			7.08	58.2588	0.0930458
			7.09	58.2359	0.0931947
			7.1	58.213	0.0933438
			7.11	58.19	0.0934932
			7.12	58.1672	0.0936427
			7.13	58.1443	0.0937926
			7.14	58.1214	0.0939426
			7.15	58.0986	0.094093
			7.16	58.0758	0.0942435
			7.17	58.0529	0.0943943
			7.18	58.0302	0.0945453
			7.19	58.0074	0.0946966
			7.2	57.9846	0.0948481
			7.21	57.9619	0.0949999
			7.22	57.9392	0.0951519
			7.23	57.9165	0.0953041
			7.24	57.8938	0.0954566
			7.25	57.8711	0.0956093
			7.26	57.8485	0.0957623
			7.27	57.8259	0.0959155
			7.28	57.8033	0.096069
			7.29	57.7807	0.0962227
			7.3	57.7581	0.0963767
			7.31	57.7355	0.0965309
			7.32	57.713	0.0966853
			7.33	57.6905	0.09684
			7.34	57.668	0.0969949
			7.35	57.6455	0.0971501
			7.36	57.623	0.0973056
			7.37	57.6005	0.0974613
			7.38	57.5781	0.0976172
			7.39	57.5557	0.0977734
			7.4	57.5333	0.0979298
			7.41	57.5109	0.0980865
			7.42	57.4885	0.0982435
			7.43	57.4662	0.0984006
			7.44	57.4439	0.0985581
			7.45	57.4215	0.0987158
			7.46	57.3992	0.0988737
			7.47	57.377	0.0990319
			7.48	57.3547	0.0991904
			7.49	57.3325	0.0993491
			7.5	57.3102	0.099508
			7.51	57.288	0.0996672
			7.52	57.2658	0.0998267
			7.53	57.2436	0.0999864
			7.54	57.2215	0.100146
			7.55	57.1993	0.100307
			7.56	57.1772	0.100467
			7.57	57.1551	0.100628
			7.58	57.133	0.100789
			7.59	57.1109	0.10095
			7.6	57.0889	0.101112
			7.61	57.0668	0.101273
			7.62	57.0448	0.101435
			7.63	57.0228	0.101598
			7.64	57.0008	0.10176
			7.65	56.9789	0.101923
			7.66	56.9569	0.102086
			7.67	56.935	0.10225
			7.68	56.913	0.102413
			7.69	56.8911	0.102577
			7.7	56.8692	0.102741
			7.71	56.8474	0.102906
			7.72	56.8255	0.10307
			7.73	56.8037	0.103235
			7.74	56.7819	0.1034
			7.75	56.7601	0.103566
			7.76	56.7383	0.103731
			7.77	56.7165	0.103897
			7.78	56.6948	0.104064
			7.79	56.673	0.10423
			7.8	56.6513	0.104397
			7.81	56.6296	0.104564
			7.82	56.6079	0.104731
			7.83	56.5862	0.104899
			7.84	56.5646	0.105067
			7.85	56.543	0.105235
			7.86	56.5213	0.105403
			7.87	56.4997	0.105572
			7.88	56.4782	0.105741
			7.89	56.4566	0.10591
			7.9	56.435	0.106079
			7.91	56.4135	0.106249
			7.92	56.392	0.106419
			7.93	56.3705	0.106589
			7.94	56.349	0.10676
			7.95	56.3275	0.106931
			7.96	56.3061	0.107102
			7.97	56.2846	0.107273
			7.98	56.2632	0.107445
			7.99	56.2418	0.107617
			8	56.2204	0.107789
			8.01	56.1991	0.107961
			8.02	56.1777	0.108134
			8.03	56.1564	0.108307
			8.04	56.1351	0.10848
			8.05	56.1138	0.108654
			8.06	56.0925	0.108828
			8.07	56.0712	0.109002
			8.08	56.0499	0.109176
			8.09	56.0287	0.109351
			8.1	56.0075	0.109526
			8.11	55.9863	0.109701
			8.12	55.9651	0.109877
			8.13	55.9439	0.110053
			8.14	55.9228	0.110229
			8.15	55.9016	0.110405
			8.16	55.8805	0.110582
			8.17	55.8594	0.110759
			8.18	55.8383	0.110936
			8.19	55.8172	0.111113
			8.2	55.7962	0.111291
			8.21	55.7751	0.111469
			8.22	55.7541	0.111647
			8.23	55.7331	0.111826
			8.24	55.7121	0.112005
			8.25	55.6911	0.112184
			8.26	55.6702	0.112364
			8.27	55.6492	0.112544
			8.28	55.6283	0.112724
			8.29	55.6074	0.112904
			8.3	55.5865	0.113085
			8.31	55.5656	0.113266
			8.32	55.5447	0.113447
			8.33	55.5239	0.113628
			8.34	55.503	0.11381
			8.35	55.4822	0.113992
			8.36	55.4614	0.114175
			8.37	55.4406	0.114357
			8.38	55.4199	0.11454
			8.39	55.3991	0.114723
			8.4	55.3784	0.114907
			8.41	55.3577	0.115091
			8.42	55.337	0.115275
			8.43	55.3163	0.115459
			8.44	55.2956	0.115644
			8.45	55.2749	0.115829
			8.46	55.2543	0.116015
			8.47	55.2337	0.1162
			8.48	55.2131	0.116386
			8.49	55.1925	0.116572
			8.5	55.1719	0.116759
			8.51	55.1513	0.116946
			8.52	55.1308	0.117133
			8.53	55.1103	0.11732
			8.54	55.0897	0.117508
			8.55	55.0692	0.117696
			8.56	55.0488	0.117884
			8.57	55.0283	0.118073
			8.58	55.0078	0.118262
			8.59	54.9874	0.118451
			8.6	54.967	0.11864
			8.61	54.9466	0.11883
			8.62	54.9262	0.11902
			8.63	54.9058	0.119211
			8.64	54.8855	0.119402
			8.65	54.8651	0.119593
			8.66	54.8448	0.119784
			8.67	54.8245	0.119976
			8.68	54.8042	0.120168
			8.69	54.7839	0.12036
			8.7	54.7636	0.120552
			8.71	54.7434	0.120745
			8.72	54.7232	0.120939
			8.73	54.7029	0.121132
			8.74	54.6827	0.121326
			8.75	54.6625	0.12152
			8.76	54.6424	0.121714
			8.77	54.6222	0.121909
			8.78	54.6021	0.122104
			8.79	54.582	0.1223
			8.8	54.5618	0.122495
			8.81	54.5418	0.122691
			8.82	54.5217	0.122888
			8.83	54.5016	0.123084
			8.84	54.4816	0.123281
			8.85	54.4615	0.123478
			8.86	54.4415	0.123676
			8.87	54.4215	0.123874
			8.88	54.4015	0.124072
			8.89	54.3816	0.124271
			8.9	54.3616	0.124469
			8.91	54.3417	0.124668
			8.92	54.3217	0.124868
			8.93	54.3018	0.125068
			8.94	54.2819	0.125268
			8.95	54.262	0.125468
			8.96	54.2422	0.125669
			8.97	54.2223	0.12587
			8.98	54.2025	0.126071
			8.99	54.1827	0.126273
			9	54.1629	0.126475
			9.01	54.1431	0.126678
			9.02	54.1233	0.12688
			9.03	54.1036	0.127083
			9.04	54.0838	0.127287
			9.05	54.0641	0.12749
			9.06	54.0444	0.127694
			9.07	54.0247	0.127899
			9.08	54.005	0.128103
			9.09	53.9853	0.128308
			9.1	53.9657	0.128513
			9.11	53.946	0.128719
			9.12	53.9264	0.128925
			9.13	53.9068	0.129131
			9.14	53.8872	0.129338
			9.15	53.8676	0.129545
			9.16	53.8481	0.129752
			9.17	53.8285	0.12996
			9.18	53.809	0.130168
			9.19	53.7895	0.130376
			9.2	53.77	0.130585
			9.21	53.7505	0.130794
			9.22	53.731	0.131003
			9.23	53.7115	0.131212
			9.24	53.6921	0.131422
			9.25	53.6727	0.131633
			9.26	53.6532	0.131843
			9.27	53.6338	0.132054
			9.28	53.6145	0.132265
			9.29	53.5951	0.132477
			9.3	53.5757	0.132689
			9.31	53.5564	0.132901
			9.32	53.5371	0.133114
			9.33	53.5178	0.133327
			9.34	53.4985	0.13354
			9.35	53.4792	0.133754
			9.36	53.4599	0.133968
			9.37	53.4407	0.134182
			9.38	53.4214	0.134397
			9.39	53.4022	0.134612
			9.4	53.383	0.134827
			9.41	53.3638	0.135043
			9.42	53.3446	0.135259
			9.43	53.3255	0.135476
			9.44	53.3063	0.135692
			9.45	53.2872	0.135909
			9.46	53.268	0.136127
			9.47	53.2489	0.136345
			9.48	53.2298	0.136563
			9.49	53.2108	0.136781
			9.5	53.1917	0.137
			9.51	53.1727	0.137219
			9.52	53.1536	0.137439
			9.53	53.1346	0.137659
			9.54	53.1156	0.137879
			9.55	53.0966	0.1381
			9.56	53.0776	0.138321
			9.57	53.0587	0.138542
			9.58	53.0397	0.138764
			9.59	53.0208	0.138986
			9.6	53.0019	0.139208
			9.61	52.983	0.139431
			9.62	52.9641	0.139654
			9.63	52.9452	0.139877
			9.64	52.9263	0.140101
			9.65	52.9075	0.140325
			9.66	52.8887	0.14055
			9.67	52.8698	0.140775
			9.68	52.851	0.141
			9.69	52.8323	0.141226
			9.7	52.8135	0.141452
			9.71	52.7947	0.141678
			9.72	52.776	0.141905
			9.73	52.7572	0.142132
			9.74	52.7385	0.142359
			9.75	52.7198	0.142587
			9.76	52.7011	0.142815
			9.77	52.6825	0.143043
			9.78	52.6638	0.143272
			9.79	52.6451	0.143502
			9.8	52.6265	0.143731
			9.81	52.6079	0.143961
			9.82	52.5893	0.144191
			9.83	52.5707	0.144422
			9.84	52.5521	0.144653
			9.85	52.5336	0.144885
			9.86	52.515	0.145116
			9.87	52.4965	0.145349
			9.88	52.478	0.145581
			9.89	52.4594	0.145814
			9.9	52.441	0.146047
			9.91	52.4225	0.146281
			9.92	52.404	0.146515
			9.93	52.3856	0.14675
			9.94	52.3671	0.146984
			9.95	52.3487	0.14722
			9.96	52.3303	0.147455
			9.97	52.3119	0.147691
			9.98	52.2935	0.147927
			9.99	52.2751	0.148164
			10	52.2568	0.148401
			10.01	52.2385	0.148639
			10.02	52.2201	0.148876
			10.03	52.2018	0.149115
			10.04	52.1835	0.149353
			10.05	52.1652	0.149592
			10.06	52.147	0.149831
			10.07	52.1287	0.150071
			10.08	52.1105	0.150311
			10.09	52.0922	0.150552
			10.1	52.074	0.150793
			10.11	52.0558	0.151034
			10.12	52.0376	0.151276
			10.13	52.0195	0.151518
			10.14	52.0013	0.15176
			10.15	51.9832	0.152003
			10.16	51.965	0.152246
			10.17	51.9469	0.15249
			10.18	51.9288	0.152734
			10.19	51.9107	0.152978
			10.2	51.8926	0.153223
			10.21	51.8746	0.153468
			10.22	51.8565	0.153714
			10.23	51.8385	0.153959
			10.24	51.8204	0.154206
			10.25	51.8024	0.154453
			10.26	51.7844	0.1547
			10.27	51.7665	0.154947
			10.28	51.7485	0.155195
			10.29	51.7305	0.155443
			10.3	51.7126	0.155692
			10.31	51.6947	0.155941
			10.32	51.6767	0.156191
			10.33	51.6588	0.156441
			10.34	51.641	0.156691
			10.35	51.6231	0.156942
			10.36	51.6052	0.157193
			10.37	51.5874	0.157444
			10.38	51.5695	0.157696
			10.39	51.5517	0.157948
			10.4	51.5339	0.158201
			10.41	51.5161	0.158454
			10.42	51.4983	0.158708
			10.43	51.4806	0.158962
			10.44	51.4628	0.159216
			10.45	51.4451	0.159471
			10.46	51.4273	0.159726
			10.47	51.4096	0.159982
			10.48	51.3919	0.160238
			10.49	51.3742	0.160494
			10.5	51.3566	0.160751
			10.51	51.3389	0.161008
			10.52	51.3213	0.161266
			10.53	51.3036	0.161524
			10.54	51.286	0.161782
			10.55	51.2684	0.162041
			10.56	51.2508	0.1623
			10.57	51.2332	0.16256
			10.58	51.2157	0.16282
			10.59	51.1981	0.16308
			10.6	51.1806	0.163341
			10.61	51.163	0.163603
			10.62	51.1455	0.163864
			10.63	51.128	0.164127
			10.64	51.1105	0.164389
			10.65	51.093	0.164652
			10.66	51.0756	0.164916
			10.67	51.0581	0.16518
			10.68	51.0407	0.165444
			10.69	51.0233	0.165709
			10.7	51.0059	0.165974
			10.71	50.9885	0.166239
			10.72	50.9711	0.166505
			10.73	50.9537	0.166772
			10.74	50.9363	0.167038
			10.75	50.919	0.167306
			10.76	50.9017	0.167573
			10.77	50.8843	0.167842
			10.78	50.867	0.16811
			10.79	50.8497	0.168379
			10.8	50.8325	0.168648
			10.81	50.8152	0.168918
			10.82	50.7979	0.169189
			10.83	50.7807	0.169459
			10.84	50.7635	0.16973
			10.85	50.7462	0.170002
			10.86	50.729	0.170274
			10.87	50.7118	0.170546
			10.88	50.6947	0.170819
			10.89	50.6775	0.171093
			10.9	50.6604	0.171366
			10.91	50.6432	0.171641
			10.92	50.6261	0.171915
			10.93	50.609	0.17219
			10.94	50.5919	0.172466
			10.95	50.5748	0.172742
			10.96	50.5577	0.173018
			10.97	50.5406	0.173295
			10.98	50.5236	0.173572
			10.99	50.5066	0.17385
			11	50.4895	0.174128
			11.01	50.4725	0.174407
			11.02	50.4555	0.174686
			11.03	50.4385	0.174965
			11.04	50.4216	0.175245
			11.05	50.4046	0.175526
			11.06	50.3876	0.175806
			11.07	50.3707	0.176088
			11.08	50.3538	0.176369
			11.09	50.3369	0.176652
			11.1	50.32	0.176934
			11.11	50.3031	0.177217
			11.12	50.2862	0.177501
			11.13	50.2694	0.177785
			11.14	50.2525	0.178069
			11.15	50.2357	0.178354
			11.16	50.2188	0.17864
			11.17	50.202	0.178925
			11.18	50.1852	0.179212
			11.19	50.1685	0.179498
			11.2	50.1517	0.179786
			11.21	50.1349	0.180073
			11.22	50.1182	0.180361
			11.23	50.1014	0.18065
			11.24	50.0847	0.180939
			11.25	50.068	0.181229
			11.26	50.0513	0.181519
			11.27	50.0346	0.181809
			11.28	50.0179	0.1821
			11.29	50.0013	0.182391
			11.3	49.9846	0.182683
			11.31	49.968	0.182975
			11.32	49.9514	0.183268
			11.33	49.9348	0.183561
			11.34	49.9182	0.183855
			11.35	49.9016	0.184149
			11.36	49.885	0.184444
			11.37	49.8684	0.184739
			11.38	49.8519	0.185034
			11.39	49.8353	0.185331
			11.4	49.8188	0.185627
			11.41	49.8023	0.185924
			11.42	49.7858	0.186222
			11.43	49.7693	0.18652
			11.44	49.7528	0.186818
			11.45	49.7364	0.187117
			11.46	49.7199	0.187416
			11.47	49.7035	0.187716
			11.48	49.687	0.188016
			11.49	49.6706	0.188317
			11.5	49.6542	0.188619
			11.51	49.6378	0.18892
			11.52	49.6214	0.189223
			11.53	49.6051	0.189525
			11.54	49.5887	0.189829
			11.55	49.5724	0.190132
			11.56	49.556	0.190437
			11.57	49.5397	0.190741
			11.58	49.5234	0.191046
			11.59	49.5071	0.191352
			11.6	49.4908	0.191658
			11.61	49.4746	0.191965
			11.62	49.4583	0.192272
			11.63	49.4421	0.19258
			11.64	49.4258	0.192888
			11.65	49.4096	0.193196
			11.66	49.3934	0.193506
			11.67	49.3772	0.193815
			11.68	49.361	0.194125
			11.69	49.3448	0.194436
			11.7	49.3287	0.194747
			11.71	49.3125	0.195059
			11.72	49.2964	0.195371
			11.73	49.2802	0.195683
			11.74	49.2641	0.195996
			11.75	49.248	0.19631
			11.76	49.2319	0.196624
			11.77	49.2158	0.196939
			11.78	49.1998	0.197254
			11.79	49.1837	0.197569
			11.8	49.1677	0.197886
			11.81	49.1516	0.198202
			11.82	49.1356	0.198519
			11.83	49.1196	0.198837
			11.84	49.1036	0.199155
			11.85	49.0876	0.199474
			11.86	49.0717	0.199793
			11.87	49.0557	0.200112
			11.88	49.0397	0.200433
			11.89	49.0238	0.200753
			11.9	49.0079	0.201075
			11.91	48.992	0.201396
			11.92	48.976	0.201719
			11.93	48.9602	0.202041
			11.94	48.9443	0.202365
			11.95	48.9284	0.202688
			11.96	48.9125	0.203013
			11.97	48.8967	0.203337
			11.98	48.8809	0.203663
			11.99	48.865	0.203989
			12	48.8492	0.204315
			12.01	48.8334	0.204642
			12.02	48.8176	0.204969
			12.03	48.8019	0.205297
			12.04	48.7861	0.205626
			12.05	48.7703	0.205955
			12.06	48.7546	0.206284
			12.07	48.7389	0.206614
			12.08	48.7232	0.206945
			12.09	48.7074	0.207276
			12.1	48.6918	0.207608
			12.11	48.6761	0.20794
			12.12	48.6604	0.208273
			12.13	48.6447	0.208606
			12.14	48.6291	0.20894
			12.15	48.6134	0.209274
			12.16	48.5978	0.209609
			12.17	48.5822	0.209944
			12.18	48.5666	0.21028
			12.19	48.551	0.210616
			12.2	48.5354	0.210953
			12.21	48.5198	0.211291
			12.22	48.5043	0.211629
			12.23	48.4887	0.211968
			12.24	48.4732	0.212307
			12.25	48.4577	0.212646
			12.26	48.4422	0.212987
			12.27	48.4267	0.213327
			12.28	48.4112	0.213669
			12.29	48.3957	0.214011
			12.3	48.3802	0.214353
			12.31	48.3648	0.214696
			12.32	48.3493	0.21504
			12.33	48.3339	0.215384
			12.34	48.3185	0.215728
			12.35	48.303	0.216073
			12.36	48.2876	0.216419
			12.37	48.2723	0.216765
			12.38	48.2569	0.217112
			12.39	48.2415	0.21746
			12.4	48.2261	0.217808
			12.41	48.2108	0.218156
			12.42	48.1955	0.218505
			12.43	48.1801	0.218855
			12.44	48.1648	0.219205
			12.45	48.1495	0.219556
			12.46	48.1342	0.219907
			12.47	48.119	0.220259
			12.48	48.1037	0.220611
			12.49	48.0884	0.220964
			12.5	48.0732	0.221318
			12.51	48.058	0.221672
			12.52	48.0427	0.222026
			12.53	48.0275	0.222382
			12.54	48.0123	0.222738
			12.55	47.9971	0.223094
			12.56	47.9819	0.223451
			12.57	47.9668	0.223808
			12.58	47.9516	0.224166
			12.59	47.9365	0.224525
			12.6	47.9213	0.224884
			12.61	47.9062	0.225244
			12.62	47.8911	0.225605
			12.63	47.876	0.225966
			12.64	47.8609	0.226327
			12.65	47.8458	0.226689
			12.66	47.8308	0.227052
			12.67	47.8157	0.227415
			12.68	47.8006	0.227779
			12.69	47.7856	0.228143
			12.7	47.7706	0.228509
			12.71	47.7556	0.228874
			12.72	47.7406	0.22924
			12.73	47.7256	0.229607
			12.74	47.7106	0.229974
			12.75	47.6956	0.230342
			12.76	47.6807	0.230711
			12.77	47.6657	0.23108
			12.78	47.6508	0.23145
			12.79	47.6358	0.23182
			12.8	47.6209	0.232191
			12.81	47.606	0.232563
			12.82	47.5911	0.232935
			12.83	47.5762	0.233307
			12.84	47.5613	0.233681
			12.85	47.5465	0.234055
			12.86	47.5316	0.234429
			12.87	47.5168	0.234804
			12.88	47.5019	0.23518
			12.89	47.4871	0.235556
			12.9	47.4723	0.235933
			12.91	47.4575	0.236311
			12.92	47.4427	0.236689
			12.93	47.4279	0.237067
			12.94	47.4132	0.237447
			12.95	47.3984	0.237827
			12.96	47.3837	0.238207
			12.97	47.3689	0.238588
			12.98	47.3542	0.23897
			12.99	47.3395	0.239352
			13	47.3248	0.239735
			13.01	47.3101	0.240119
			13.02	47.2954	0.240503
			13.03	47.2807	0.240888
			13.04	47.2661	0.241273
			13.05	47.2514	0.241659
			13.06	47.2368	0.242046
			13.07	47.2221	0.242433
			13.08	47.2075	0.242821
			13.09	47.1929	0.24321
			13.1	47.1783	0.243599
			13.11	47.1637	0.243988
			13.12	47.1491	0.244379
			13.13	47.1345	0.24477
			13.14	47.12	0.245162
			13.15	47.1054	0.245554
			13.16	47.0909	0.245947
			13.17	47.0764	0.24634
			13.18	47.0619	0.246734
			13.19	47.0473	0.247129
			13.2	47.0328	0.247525
			13.21	47.0184	0.247921
			13.22	47.0039	0.248317
			13.23	46.9894	0.248715
			13.24	46.975	0.249112
			13.25	46.9605	0.249511
			13.26	46.9461	0.24991
			13.27	46.9317	0.25031
			13.28	46.9172	0.250711
			13.29	46.9028	0.251112
			13.3	46.8884	0.251514
			13.31	46.8741	0.251916
			13.32	46.8597	0.252319
			13.33	46.8453	0.252723
			13.34	46.831	0.253127
			13.35	46.8166	0.253532
			13.36	46.8023	0.253938
			13.37	46.788	0.254344
			13.38	46.7737	0.254751
			13.39	46.7593	0.255159
			13.4	46.7451	0.255567
			13.41	46.7308	0.255976
			13.42	46.7165	0.256385
			13.43	46.7022	0.256796
			13.44	46.688	0.257206
			13.45	46.6737	0.257618
			13.46	46.6595	0.25803
			13.47	46.6453	0.258443
			13.48	46.6311	0.258856
			13.49	46.6169	0.259271
			13.5	46.6027	0.259685
			13.51	46.5885	0.260101
			13.52	46.5743	0.260517
			13.53	46.5602	0.260934
			13.54	46.546	0.261351
			13.55	46.5319	0.26177
			13.56	46.5177	0.262188
			13.57	46.5036	0.262608
			13.58	46.4895	0.263028
			13.59	46.4754	0.263449
			13.6	46.4613	0.26387
			13.61	46.4472	0.264293
			13.62	46.4332	0.264716
			13.63	46.4191	0.265139
			13.64	46.405	0.265563
			13.65	46.391	0.265988
			13.66	46.377	0.266414
			13.67	46.3629	0.26684
			13.68	46.3489	0.267267
			13.69	46.3349	0.267695
			13.7	46.3209	0.268123
			13.71	46.307	0.268552
			13.72	46.293	0.268982
			13.73	46.279	0.269412
			13.74	46.2651	0.269843
			13.75	46.2511	0.270275
			13.76	46.2372	0.270707
			13.77	46.2233	0.27114
			13.78	46.2093	0.271574
			13.79	46.1954	0.272009
			13.8	46.1815	0.272444
			13.81	46.1677	0.27288
			13.82	46.1538	0.273316
			13.83	46.1399	0.273754
			13.84	46.1261	0.274192
			13.85	46.1122	0.27463
			13.86	46.0984	0.27507
			13.87	46.0845	0.27551
			13.88	46.0707	0.275951
			13.89	46.0569	0.276392
			13.9	46.0431	0.276835
			13.91	46.0293	0.277277
			13.92	46.0156	0.277721
			13.93	46.0018	0.278165
			13.94	45.988	0.278611
			13.95	45.9743	0.279056
			13.96	45.9605	0.279503
			13.97	45.9468	0.27995
			13.98	45.9331	0.280398
			13.99	45.9194	0.280847
			14	45.9057	0.281296
			14.01	45.892	0.281746
			14.02	45.8783	0.282197
			14.03	45.8646	0.282648
			14.04	45.851	0.283101
			14.05	45.8373	0.283554
			14.06	45.8237	0.284007
			14.07	45.81	0.284462
			14.08	45.7964	0.284917
			14.09	45.7828	0.285373
			14.1	45.7692	0.285829
			14.11	45.7556	0.286287
			14.12	45.742	0.286745
			14.13	45.7284	0.287203
			14.14	45.7148	0.287663
			14.15	45.7013	0.288123
			14.16	45.6877	0.288584
			14.17	45.6742	0.289046
			14.18	45.6606	0.289508
			14.19	45.6471	0.289972
			14.2	45.6336	0.290436
			14.21	45.6201	0.2909
			14.22	45.6066	0.291366
			14.23	45.5931	0.291832
			14.24	45.5796	0.292299
			14.25	45.5662	0.292766
			14.26	45.5527	0.293235
			14.27	45.5393	0.293704
			14.28	45.5258	0.294174
			14.29	45.5124	0.294645
			14.3	45.499	0.295116
			14.31	45.4856	0.295588
			14.32	45.4722	0.296061
			14.33	45.4588	0.296535
			14.34	45.4454	0.297009
			14.35	45.432	0.297485
			14.36	45.4187	0.297961
			14.37	45.4053	0.298437
			14.38	45.392	0.298915
			14.39	45.3786	0.299393
			14.4	45.3653	0.299872
			14.41	45.352	0.300352
			14.42	45.3387	0.300832
			14.43	45.3254	0.301314
			14.44	45.3121	0.301796
			14.45	45.2988	0.302279
			14.46	45.2855	0.302762
			14.47	45.2722	0.303247
			14.48	45.259	0.303732
			14.49	45.2457	0.304218
			14.5	45.2325	0.304705
			14.51	45.2193	0.305192
			14.52	45.2061	0.305681
			14.53	45.1928	0.30617
			14.54	45.1796	0.30666
			14.55	45.1665	0.30715
			14.56	45.1533	0.307642
			14.57	45.1401	0.308134
			14.58	45.1269	0.308627
			14.59	45.1138	0.309121
			14.6	45.1006	0.309615
			14.61	45.0875	0.310111
			14.62	45.0744	0.310607
			14.63	45.0612	0.311104
			14.64	45.0481	0.311602
			14.65	45.035	0.3121
			14.66	45.0219	0.3126
			14.67	45.0088	0.3131
			14.68	44.9958	0.313601
			14.69	44.9827	0.314102
			14.7	44.9696	0.314605
			14.71	44.9566	0.315108
			14.72	44.9436	0.315613
			14.73	44.9305	0.316117
			14.74	44.9175	0.316623
			14.75	44.9045	0.31713
			14.76	44.8915	0.317637
			14.77	44.8785	0.318146
			14.78	44.8655	0.318655
			14.79	44.8525	0.319164
			14.8	44.8396	0.319675
			14.81	44.8266	0.320187
			14.82	44.8136	0.320699
			14.83	44.8007	0.321212
			14.84	44.7878	0.321726
			14.85	44.7748	0.322241
			14.86	44.7619	0.322756
			14.87	44.749	0.323273
			14.88	44.7361	0.32379
			14.89	44.7232	0.324308
			14.9	44.7103	0.324827
			14.91	44.6975	0.325347
			14.92	44.6846	0.325867
			14.93	44.6717	0.326388
			14.94	44.6589	0.326911
			14.95	44.6461	0.327434
			14.96	44.6332	0.327958
			14.97	44.6204	0.328482
			14.98	44.6076	0.329008
			14.99	44.5948	0.329534
			15	44.582	0.330062
			15.01	44.5692	0.33059
			15.02	44.5564	0.331119
			15.03	44.5437	0.331648
			15.04	44.5309	0.332179
			15.05	44.5181	0.332711
			15.06	44.5054	0.333243
			15.07	44.4927	0.333776
			15.08	44.4799	0.33431
			15.09	44.4672	0.334845
			15.1	44.4545	0.335381
			15.11	44.4418	0.335917
			15.12	44.4291	0.336455
			15.13	44.4164	0.336993
			15.14	44.4037	0.337532
			15.15	44.3911	0.338072
			15.16	44.3784	0.338613
			15.17	44.3658	0.339155
			15.18	44.3531	0.339698
			15.19	44.3405	0.340241
			15.2	44.3279	0.340786
			15.21	44.3152	0.341331
			15.22	44.3026	0.341877
			15.23	44.29	0.342424
			15.24	44.2774	0.342972
			15.25	44.2649	0.343521
			15.26	44.2523	0.34407
			15.27	44.2397	0.344621
			15.28	44.2272	0.345172
			15.29	44.2146	0.345725
			15.3	44.2021	0.346278
			15.31	44.1895	0.346832
			15.32	44.177	0.347387
			15.33	44.1645	0.347942
			15.34	44.152	0.348499
			15.35	44.1395	0.349057
			15.36	44.127	0.349615
			15.37	44.1145	0.350175
			15.38	44.102	0.350735
			15.39	44.0896	0.351296
			15.4	44.0771	0.351858
			15.41	44.0647	0.352421
			15.42	44.0522	0.352985
			15.43	44.0398	0.35355
			15.44	44.0273	0.354116
			15.45	44.0149	0.354682
			15.46	44.0025	0.35525
			15.47	43.9901	0.355818
			15.48	43.9777	0.356387
			15.49	43.9653	0.356958
			15.5	43.953	0.357529
			15.51	43.9406	0.358101
			15.52	43.9282	0.358674
			15.53	43.9159	0.359248
			15.54	43.9035	0.359822
			15.55	43.8912	0.360398
			15.56	43.8789	0.360975
			15.57	43.8665	0.361552
			15.58	43.8542	0.362131
			15.59	43.8419	0.36271
			15.6	43.8296	0.36329
			15.61	43.8173	0.363872
			15.62	43.8051	0.364454
			15.63	43.7928	0.365037
			15.64	43.7805	0.365621
			15.65	43.7683	0.366206
			15.66	43.756	0.366792
			15.67	43.7438	0.367379
			15.68	43.7316	0.367967
			15.69	43.7193	0.368555
			15.7	43.7071	0.369145
			15.71	43.6949	0.369736
			15.72	43.6827	0.370327
			15.73	43.6705	0.37092
			15.74	43.6583	0.371513
			15.75	43.6461	0.372108
			15.76	43.634	0.372703
			15.77	43.6218	0.373299
			15.78	43.6097	0.373897
			15.79	43.5975	0.374495
			15.8	43.5854	0.375094
			15.81	43.5733	0.375694
			15.82	43.5611	0.376295
			15.83	43.549	0.376898
			15.84	43.5369	0.377501
			15.85	43.5248	0.378105
			15.86	43.5127	0.37871
			15.87	43.5006	0.379315
			15.88	43.4886	0.379922
			15.89	43.4765	0.38053
			15.9	43.4644	0.381139
			15.91	43.4524	0.381749
			15.92	43.4403	0.38236
			15.93	43.4283	0.382971
			15.94	43.4163	0.383584
			15.95	43.4043	0.384198
			15.96	43.3922	0.384813
			15.97	43.3802	0.385428
			15.98	43.3682	0.386045
			15.99	43.3563	0.386663
			16	43.3443	0.387281
			16.01	43.3323	0.387901
			16.02	43.3203	0.388522
			16.03	43.3084	0.389143
			16.04	43.2964	0.389766
			16.05	43.2845	0.39039
			16.06	43.2725	0.391014
			16.07	43.2606	0.39164
			16.08	43.2487	0.392266
			16.09	43.2368	0.392894
			16.1	43.2249	0.393523
			16.11	43.213	0.394152
			16.12	43.2011	0.394783
			16.13	43.1892	0.395415
			16.14	43.1773	0.396047
			16.15	43.1655	0.396681
			16.16	43.1536	0.397316
			16.17	43.1418	0.397951
			16.18	43.1299	0.398588
			16.19	43.1181	0.399226
			16.2	43.1062	0.399865
			16.21	43.0944	0.400504
			16.22	43.0826	0.401145
			16.23	43.0708	0.401787
			16.24	43.059	0.40243
			16.25	43.0472	0.403074
			16.26	43.0354	0.403719
			16.27	43.0237	0.404365
			16.28	43.0119	0.405012
			16.29	43.0001	0.40566
			16.3	42.9884	0.406309
			16.31	42.9766	0.406959
			16.32	42.9649	0.40761
			16.33	42.9531	0.408262
			16.34	42.9414	0.408915
			16.35	42.9297	0.40957
			16.36	42.918	0.410225
			16.37	42.9063	0.410881
			16.38	42.8946	0.411539
			16.39	42.8829	0.412197
			16.4	42.8712	0.412857
			16.41	42.8595	0.413517
			16.42	42.8479	0.414179
			16.43	42.8362	0.414842
			16.44	42.8246	0.415505
			16.45	42.8129	0.41617
			16.46	42.8013	0.416836
			16.47	42.7897	0.417503
			16.48	42.778	0.418171
			16.49	42.7664	0.41884
			16.5	42.7548	0.41951
			16.51	42.7432	0.420181
			16.52	42.7316	0.420854
			16.53	42.72	0.421527
			16.54	42.7085	0.422201
			16.55	42.6969	0.422877
			16.56	42.6853	0.423554
			16.57	42.6738	0.424231
			16.58	42.6622	0.42491
			16.59	42.6507	0.42559
			16.6	42.6391	0.426271
			16.61	42.6276	0.426953
			16.62	42.6161	0.427636
			16.63	42.6046	0.42832
			16.64	42.5931	0.429005
			16.65	42.5816	0.429692
			16.66	42.5701	0.430379
			16.67	42.5586	0.431068
			16.68	42.5471	0.431758
			16.69	42.5356	0.432449
			16.7	42.5242	0.43314
			16.71	42.5127	0.433833
			16.72	42.5013	0.434528
			16.73	42.4898	0.435223
			16.74	42.4784	0.435919
			16.75	42.4669	0.436617
			16.76	42.4555	0.437315
			16.77	42.4441	0.438015
			16.78	42.4327	0.438716
			16.79	42.4213	0.439418
			16.8	42.4099	0.440121
			16.81	42.3985	0.440825
			16.82	42.3871	0.44153
			16.83	42.3758	0.442237
			16.84	42.3644	0.442944
			16.85	42.353	0.443653
			16.86	42.3417	0.444363
			16.87	42.3303	0.445074
			16.88	42.319	0.445786
			16.89	42.3077	0.446499
			16.9	42.2963	0.447214
			16.91	42.285	0.447929
			16.92	42.2737	0.448646
			16.93	42.2624	0.449364
			16.94	42.2511	0.450083
			16.95	42.2398	0.450803
			16.96	42.2285	0.451524
			16.97	42.2173	0.452247
			16.98	42.206	0.45297
			16.99	42.1947	0.453695
			17	42.1835	0.454421
			17.01	42.1722	0.455148
			17.02	42.161	0.455876
			17.03	42.1497	0.456606
			17.04	42.1385	0.457336
			17.05	42.1273	0.458068
			17.06	42.1161	0.458801
			17.07	42.1049	0.459535
			17.08	42.0937	0.46027
			17.09	42.0825	0.461007
			17.1	42.0713	0.461744
			17.11	42.0601	0.462483
			17.12	42.0489	0.463223
			17.13	42.0378	0.463964
			17.14	42.0266	0.464706
			17.15	42.0154	0.46545
			17.16	42.0043	0.466195
			17.17	41.9932	0.466941
			17.18	41.982	0.467688
			17.19	41.9709	0.468436
			17.2	41.9598	0.469185
			17.21	41.9487	0.469936
			17.22	41.9375	0.470688
			17.23	41.9264	0.471441
			17.24	41.9153	0.472195
			17.25	41.9043	0.472951
			17.26	41.8932	0.473708
			17.27	41.8821	0.474466
			17.28	41.871	0.475225
			17.29	41.86	0.475985
			17.3	41.8489	0.476747
			17.31	41.8379	0.47751
			17.32	41.8268	0.478274
			17.33	41.8158	0.479039
			17.34	41.8048	0.479805
			17.35	41.7937	0.480573
			17.36	41.7827	0.481342
			17.37	41.7717	0.482112
			17.38	41.7607	0.482883
			17.39	41.7497	0.483656
			17.4	41.7387	0.48443
			17.41	41.7277	0.485205
			17.42	41.7168	0.485981
			17.43	41.7058	0.486759
			17.44	41.6948	0.487538
			17.45	41.6839	0.488318
			17.46	41.6729	0.489099
			17.47	41.662	0.489882
			17.48	41.651	0.490665
			17.49	41.6401	0.49145
			17.5	41.6292	0.492237
			17.51	41.6182	0.493024
			17.52	41.6073	0.493813
			17.53	41.5964	0.494603
			17.54	41.5855	0.495395
			17.55	41.5746	0.496187
			17.56	41.5637	0.496981
			17.57	41.5529	0.497776
			17.58	41.542	0.498573
			17.59	41.5311	0.49937
			17.6	41.5203	0.500169
			17.61	41.5094	0.50097
			17.62	41.4985	0.501771
			17.63	41.4877	0.502574
			17.64	41.4769	0.503378
			17.65	41.466	0.504184
			17.66	41.4552	0.50499
			17.67	41.4444	0.505798
			17.68	41.4336	0.506608
			17.69	41.4228	0.507418
			17.7	41.412	0.50823
			17.71	41.4012	0.509043
			17.72	41.3904	0.509858
			17.73	41.3796	0.510673
			17.74	41.3688	0.511491
			17.75	41.3581	0.512309
			17.76	41.3473	0.513129
			17.77	41.3365	0.51395
			17.78	41.3258	0.514772
			17.79	41.3151	0.515596
			17.8	41.3043	0.516421
			17.81	41.2936	0.517247
			17.82	41.2829	0.518074
			17.83	41.2721	0.518903
			17.84	41.2614	0.519734
			17.85	41.2507	0.520565
			17.86	41.24	0.521398
			17.87	41.2293	0.522232
			17.88	41.2186	0.523068
			17.89	41.2079	0.523905
			17.9	41.1973	0.524743
			17.91	41.1866	0.525583
			17.92	41.1759	0.526424
			17.93	41.1653	0.527266
			17.94	41.1546	0.528109
			17.95	41.144	0.528954
			17.96	41.1333	0.529801
			17.97	41.1227	0.530648
			17.98	41.1121	0.531497
			17.99	41.1014	0.532348
			18	41.0908	0.5332
			18.01	41.0802	0.534053
			18.02	41.0696	0.534907
			18.03	41.059	0.535763
			18.04	41.0484	0.53662
			18.05	41.0378	0.537479
			18.06	41.0272	0.538339
			18.07	41.0167	0.5392
			18.08	41.0061	0.540063
			18.09	40.9955	0.540927
			18.1	40.985	0.541792
			18.11	40.9744	0.542659
			18.12	40.9639	0.543528
			18.13	40.9533	0.544397
			18.14	40.9428	0.545268
			18.15	40.9323	0.546141
			18.16	40.9218	0.547015
			18.17	40.9112	0.54789
			18.18	40.9007	0.548766
			18.19	40.8902	0.549644
			18.2	40.8797	0.550524
			18.21	40.8692	0.551405
			18.22	40.8587	0.552287
			18.23	40.8483	0.553171
			18.24	40.8378	0.554056
			18.25	40.8273	0.554942
			18.26	40.8168	0.55583
			18.27	40.8064	0.556719
			18.28	40.7959	0.55761
			18.29	40.7855	0.558502
			18.3	40.775	0.559396
			18.31	40.7646	0.560291
			18.32	40.7542	0.561187
			18.33	40.7437	0.562085
			18.34	40.7333	0.562985
			18.35	40.7229	0.563885
			18.36	40.7125	0.564788
			18.37	40.7021	0.565691
			18.38	40.6917	0.566596
			18.39	40.6813	0.567503
			18.4	40.6709	0.568411
			18.41	40.6606	0.56932
			18.42	40.6502	0.570231
			18.43	40.6398	0.571144
			18.44	40.6294	0.572058
			18.45	40.6191	0.572973
			18.46	40.6087	0.57389
			18.47	40.5984	0.574808
			18.48	40.5881	0.575728
			18.49	40.5777	0.576649
			18.5	40.5674	0.577571
			18.51	40.5571	0.578495
			18.52	40.5467	0.579421
			18.53	40.5364	0.580348
			18.54	40.5261	0.581277
			18.55	40.5158	0.582207
			18.56	40.5055	0.583138
			18.57	40.4952	0.584071
			18.58	40.485	0.585006
			18.59	40.4747	0.585942
			18.6	40.4644	0.586879
			18.61	40.4541	0.587818
			18.62	40.4439	0.588759
			18.63	40.4336	0.589701
			18.64	40.4234	0.590644
			18.65	40.4131	0.591589
			18.66	40.4029	0.592536
			18.67	40.3926	0.593484
			18.68	40.3824	0.594434
			18.69	40.3722	0.595385
			18.7	40.362	0.596337
			18.71	40.3517	0.597291
			18.72	40.3415	0.598247
			18.73	40.3313	0.599204
			18.74	40.3211	0.600163
			18.75	40.3109	0.601123
			18.76	40.3007	0.602085
			18.77	40.2906	0.603048
			18.78	40.2804	0.604013
			18.79	40.2702	0.60498
			18.8	40.26	0.605948
			18.81	40.2499	0.606917
			18.82	40.2397	0.607888
			18.83	40.2296	0.608861
			18.84	40.2194	0.609835
			18.85	40.2093	0.610811
			18.86	40.1992	0.611788
			18.87	40.189	0.612767
			18.88	40.1789	0.613747
			18.89	40.1688	0.614729
			18.9	40.1587	0.615713
			18.91	40.1486	0.616698
			18.92	40.1385	0.617685
			18.93	40.1284	0.618673
			18.94	40.1183	0.619663
			18.95	40.1082	0.620654
			18.96	40.0981	0.621647
			18.97	40.088	0.622642
			18.98	40.0779	0.623638
			18.99	40.0679	0.624636
			19	40.0578	0.625636
			19.01	40.0477	0.626637
			19.02	40.0377	0.627639
			19.03	40.0276	0.628643
			19.04	40.0176	0.629649
			19.05	40.0076	0.630657
			19.06	39.9975	0.631666
			19.07	39.9875	0.632676
			19.08	39.9775	0.633689
			19.09	39.9675	0.634703
			19.1	39.9575	0.635718
			19.11	39.9475	0.636735
			19.12	39.9375	0.637754
			19.13	39.9275	0.638774
			19.14	39.9175	0.639796
			19.15	39.9075	0.64082
			19.16	39.8975	0.641845
			19.17	39.8875	0.642872
			19.18	39.8775	0.643901
			19.19	39.8676	0.644931
			19.2	39.8576	0.645963
			19.21	39.8477	0.646997
			19.22	39.8377	0.648032
			19.23	39.8278	0.649069
			19.24	39.8178	0.650107
			19.25	39.8079	0.651147
			19.26	39.798	0.652189
			19.27	39.788	0.653233
			19.28	39.7781	0.654278
			19.29	39.7682	0.655325
			19.3	39.7583	0.656373
			19.31	39.7484	0.657423
			19.32	39.7385	0.658475
			19.33	39.7286	0.659529
			19.34	39.7187	0.660584
			19.35	39.7088	0.661641
			19.36	39.6989	0.6627
			19.37	39.689	0.66376
			19.38	39.6791	0.664822
			19.39	39.6693	0.665886
			19.4	39.6594	0.666951
			19.41	39.6496	0.668018
			19.42	39.6397	0.669087
			19.43	39.6299	0.670158
			19.44	39.62	0.67123
			19.45	39.6102	0.672304
			19.46	39.6003	0.67338
			19.47	39.5905	0.674457
			19.48	39.5807	0.675536
			19.49	39.5709	0.676617
			19.5	39.561	0.6777
			19.51	39.5512	0.678784
			19.52	39.5414	0.67987
			19.53	39.5316	0.680958
			19.54	39.5218	0.682047
			19.55	39.512	0.683139
			19.56	39.5022	0.684232
			19.57	39.4925	0.685326
			19.58	39.4827	0.686423
			19.59	39.4729	0.687521
			19.6	39.4631	0.688621
			19.61	39.4534	0.689723
			19.62	39.4436	0.690826
			19.63	39.4338	0.691932
			19.64	39.4241	0.693039
			19.65	39.4143	0.694148
			19.66	39.4046	0.695258
			19.67	39.3949	0.696371
			19.68	39.3851	0.697485
			19.69	39.3754	0.698601
			19.7	39.3657	0.699719
			19.71	39.356	0.700838
			19.72	39.3462	0.70196
			19.73	39.3365	0.703083
			19.74	39.3268	0.704208
			19.75	39.3171	0.705334
			19.76	39.3074	0.706463
			19.77	39.2977	0.707593
			19.78	39.2881	0.708725
			19.79	39.2784	0.709859
			19.8	39.2687	0.710995
			19.81	39.259	0.712133
			19.82	39.2493	0.713272
			19.83	39.2397	0.714413
			19.84	39.23	0.715557
			19.85	39.2204	0.716701
			19.86	39.2107	0.717848
			19.87	39.2011	0.718997
			19.88	39.1914	0.720147
			19.89	39.1818	0.721299
			19.9	39.1721	0.722453
			19.91	39.1625	0.723609
			19.92	39.1529	0.724767
			19.93	39.1433	0.725927
			19.94	39.1337	0.727088
			19.95	39.124	0.728252
			19.96	39.1144	0.729417
			19.97	39.1048	0.730584
			19.98	39.0952	0.731753
[truncated: 10,002 more rows]

## Sheet: ESM17
Raw Data			Growth Linked model			SFO 1		SFO2		SFO 3
Time		Atazine	time	Atrazine	Degraders	Time	Atazine	Time	Atazine	Time	Atazine
0	0	91.0648	0.01	87.91	5.01125e-05	0	81.3721	0	63.7605	0	62.9746
0	0	89.213	0.02	87.8202	5.02253e-05	1	78.6239	1	33.5087	1	31.672
0	0	63.2179	0.03	87.7305	5.03383e-05	2	75.9686	2	17.6101	2	15.9288
0	0	87.702	0.04	87.641	5.04515e-05	3	73.4029	3	9.25481	3	8.01113
0	0	83.3944	0.05	87.5516	5.0565e-05	4	70.9239	4	4.86377	4	4.02905
0	0	51.6822	0.06	87.4624	5.06788e-05	5	68.5287	5	2.5561	5	2.02634
0	0	123.235	0.07	87.3734	5.07928e-05	6	66.2143	6	1.34333	6	1.01911
0	0	124.476	0.08	87.2845	5.09071e-05	7	63.978	7	0.705974	7	0.512544
0	0	60.2733	0.09	87.1958	5.10217e-05	8	61.8173	8	0.371017	8	0.257775
0	0	100.843	0.1	87.1072	5.11365e-05	9	59.7296	9	0.194984	9	0.129643
0	0	123.921	0.11	87.0189	5.12515e-05	10	57.7124	10	0.102472	10	0.0652018
0	0	109.166	0.12	86.9306	5.13668e-05	11	55.7633	11	0.053853	11	0.0327921
1	1	88.2871	0.13	86.8425	5.14824e-05	12	53.88	12	0.0283019	12	0.0164922
1	1	102.726	0.14	86.7546	5.15982e-05	13	52.0604	13	0.0148738	13	0.00829445
1	1	74.6468	0.15	86.6669	5.17143e-05	14	50.3022	14	0.00781675	14	0.00417155
1	1	73.9704	0.16	86.5793	5.18307e-05	15	48.6033	15	0.00410801	15	0.002098
1	1	77.2403	0.17	86.4918	5.19473e-05	16	46.9619	16	0.00215892	16	0.00105515
1	1	50.8872	0.18	86.4045	5.20642e-05	17	45.3758	17	0.0011346	17	0.000530671
1	1	63.2282	0.19	86.3174	5.21813e-05	18	43.8434	18	0.000596276	18	0.000266891
1	1	79.0955	0.2	86.2304	5.22987e-05	19	42.3627	19	0.000313367	19	0.000134228
1	1	74.9479	0.21	86.1436	5.24164e-05	20	40.932	20	0.000164687	20	6.75077e-05
1	1	80.9834	0.22	86.0569	5.25344e-05	21	39.5496	21	8.65493e-05	21	3.39518e-05
1	1	77.4623	0.23	85.9704	5.26526e-05	22	38.2139	22	4.54851e-05	22	1.70755e-05
1	1	76.0666	0.24	85.8841	5.2771e-05	23	36.9233	23	2.39042e-05	23	8.5878e-06
3	3	60.8343	0.25	85.7979	5.28898e-05	24	35.6763	24	1.25626e-05	24	4.31908e-06
3	3	65.7373	0.26	85.7118	5.30088e-05	25	34.4715	25	6.60214e-06	25	2.1722e-06
3	3	71.346	0.27	85.626	5.3128e-05	26	33.3073	26	3.46969e-06	26	1.09247e-06
3	3	67.2053	0.28	85.5402	5.32476e-05	27	32.1824	27	1.82346e-06	27	5.49439e-07
3	3	70.6421	0.29	85.4547	5.33674e-05	28	31.0955	28	9.58299e-07	28	2.7633e-07
3	3	72.0275	0.3	85.3692	5.34875e-05	29	30.0454
3	3	67.3637	0.31	85.284	5.36078e-05	30	29.0306
3	3	66.2588	0.32	85.1988	5.37284e-05	31	28.0502
3	3	63.7118	0.33	85.1139	5.38493e-05	32	27.1029
3	3	79.7185	0.34	85.0291	5.39705e-05	33	26.1875
3	3	64.4397	0.35	84.9444	5.40919e-05	34	25.3031
3	3	69.8745	0.36	84.8599	5.42136e-05	35	24.4486
7	7	45.1696	0.37	84.7756	5.43356e-05	36	23.6229
7	7	55.5381	0.38	84.6914	5.44578e-05	37	22.8251
7	7	60.1702	0.39	84.6073	5.45804e-05	38	22.0542
7	7	56.0081	0.4	84.5234	5.47032e-05	39	21.3094
7	7	59.8836	0.41	84.4397	5.48263e-05	40	20.5897
7	7	33.5098	0.42	84.3561	5.49496e-05	41	19.8944
7	7	61.1906	0.43	84.2726	5.50733e-05	42	19.2225
7	7	57.2225	0.44	84.1893	5.51972e-05	43	18.5733
7	7	59.791	0.45	84.1062	5.53214e-05	44	17.946
7	7	57.406	0.46	84.0232	5.54458e-05	45	17.3399
7	7	55.4402	0.47	83.9403	5.55706e-05	46	16.7543
7	7	62.5483	0.48	83.8576	5.56956e-05	47	16.1885
14	14	44.99	0.49	83.7751	5.58209e-05	48	15.6418
14	14	48.612	0.5	83.6927	5.59465e-05	49	15.1135
14	14	44.239	0.51	83.6104	5.60724e-05	50	14.6031
14	14	46.58	0.52	83.5283	5.61986e-05	51	14.1099
14	14	48.4152	0.53	83.4464	5.6325e-05	52	13.6334
14	14	50.1934	0.54	83.3645	5.64518e-05	53	13.1729
14	14	48.7138	0.55	83.2829	5.65788e-05	54	12.728
14	14	46.561	0.56	83.2014	5.67061e-05	55	12.2982
14	14	44.3737	0.57	83.12	5.68337e-05	56	11.8828
14	14	47.8196	0.58	83.0388	5.69615e-05	57	11.4815
14	14	47.0962	0.59	82.9577	5.70897e-05	58	11.0938
14	14	49.2559	0.6	82.8768	5.72182e-05	59	10.7191
28	28	42.1449	0.61	82.796	5.73469e-05	60	10.3571
28	28	46.0587	0.62	82.7153	5.74759e-05
28	28	42.5793	0.63	82.6348	5.76053e-05
28	28	44.5999	0.64	82.5545	5.77349e-05
28	28	45.3134	0.65	82.4743	5.78648e-05
28	28	50.9688	0.66	82.3942	5.7995e-05
28	28	49.464	0.67	82.3143	5.81255e-05
28	28	44.4798	0.68	82.2345	5.82562e-05
28	28	42.816	0.69	82.1549	5.83873e-05
28	28	40.9297	0.7	82.0754	5.85187e-05
28	28	44.7836	0.71	81.9961	5.86504e-05
28	28	43.088	0.72	81.9169	5.87823e-05
60	60	0.555311	0.73	81.8378	5.89146e-05
60	60	1.63111	0.74	81.7589	5.90471e-05
60	60	4.1071	0.75	81.6801	5.918e-05
60	60	8.52027	0.76	81.6015	5.93131e-05
60	60	2.37519	0.77	81.523	5.94466e-05
60	60	3.99714	0.78	81.4446	5.95804e-05
60	60	0.854043	0.79	81.3664	5.97144e-05
60	60	6.0846	0.8	81.2883	5.98488e-05
60	60	1.28106	0.81	81.2104	5.99834e-05
60	60	0.723921	0.82	81.1326	6.01184e-05
60	60	1.51565	0.83	81.055	6.02537e-05
60	60	4.12543	0.84	80.9775	6.03892e-05
0	63	64.1757	0.85	80.9001	6.05251e-05
0	63	67.8599	0.86	80.8229	6.06613e-05
0	63	47.8153	0.87	80.7458	6.07978e-05
0	63	28.7783	0.88	80.6688	6.09346e-05
0	63	73.0798	0.89	80.592	6.10717e-05
0	63	78.018	0.9	80.5153	6.12091e-05
0	63	66.1924	0.91	80.4388	6.13468e-05
0	63	63.7318	0.92	80.3624	6.14848e-05
0	63	59.5075	0.93	80.2861	6.16232e-05
0	63	58.6046	0.94	80.21	6.17618e-05
0	63	86.6572	0.95	80.134	6.19008e-05
0	63	61.6154	0.96	80.0581	6.20401e-05
1	64	37.4149	0.97	79.9824	6.21797e-05
1	64	35.4629	0.98	79.9068	6.23196e-05
1	64	37.0105	0.99	79.8314	6.24598e-05
1	64	35.2696	1	79.7561	6.26003e-05
1	64	40.084	1.01	79.6809	6.27412e-05
1	64	34.683	1.02	79.6059	6.28823e-05
1	64	38.0431	1.03	79.531	6.30238e-05
1	64	23.6482	1.04	79.4562	6.31656e-05
1	64	40.1608	1.05	79.3816	6.33077e-05
1	64	35.5323	1.06	79.3071	6.34502e-05
1	64	35.227	1.07	79.2327	6.35929e-05
1	64	35.7645	1.08	79.1585	6.3736e-05
3	66	3.55631	1.09	79.0844	6.38794e-05
3	66	39.1577	1.1	79.0104	6.40232e-05
3	66	2.9694	1.11	78.9366	6.41672e-05
3	66	2.80926	1.12	78.8628	6.43116e-05
3	66	3.62941	1.13	78.7893	6.44563e-05
3	66	2.81355	1.14	78.7158	6.46013e-05
3	66	3.98723	1.15	78.6425	6.47467e-05
3	66	4.29291	1.16	78.5694	6.48924e-05
3	66	5.86216	1.17	78.4963	6.50384e-05
3	66	3.6899	1.18	78.4234	6.51847e-05
3	66	3.18042	1.19	78.3506	6.53314e-05
3	66	2.36818	1.2	78.278	6.54784e-05
7	70	0.860475	1.21	78.2055	6.56257e-05
7	70	1.28129	1.22	78.1331	6.57733e-05
7	70	1.44188	1.23	78.0608	6.59213e-05
7	70	1.40424	1.24	77.9887	6.60697e-05
7	70	1.10946	1.25	77.9167	6.62183e-05
7	70	1.53014	1.26	77.8448	6.63673e-05
7	70	1.03676	1.27	77.7731	6.65166e-05
7	70	1.46177	1.28	77.7015	6.66663e-05
7	70	1.16357	1.29	77.63	6.68163e-05
7	70	0.97423	1.3	77.5587	6.69666e-05
7	70	1.11784	1.31	77.4874	6.71173e-05
7	70	1.48435	1.32	77.4164	6.72683e-05
16	79	0.433718	1.33	77.3454	6.74197e-05
16	79	0.458202	1.34	77.2745	6.75714e-05
16	79	0.828961	1.35	77.2038	6.77234e-05
16	79	0.697796	1.36	77.1333	6.78758e-05
16	79	0.825463	1.37	77.0628	6.80285e-05
16	79	0.617349	1.38	76.9925	6.81816e-05
16	79	0.549143	1.39	76.9223	6.8335e-05
16	79	0.890171	1.4	76.8522	6.84887e-05
16	79	0.419727	1.41	76.7822	6.86428e-05
16	79	0.486184	1.42	76.7124	6.87973e-05
16	79	0.510668	1.43	76.6427	6.89521e-05
16	79	0.711787	1.44	76.5731	6.91072e-05
28	91	0.505452	1.45	76.5037	6.92627e-05
28	91	0.644355	1.46	76.4343	6.94185e-05
28	91	0.650401	1.47	76.3651	6.95747e-05
28	91	0.432379	1.48	76.2961	6.97313e-05
28	91	0.57901	1.49	76.2271	6.98882e-05
28	91	0.496052	1.5	76.1583	7.00454e-05
28	91	0.441605	1.51	76.0896	7.0203e-05
28	91	0.854346	1.52	76.021	7.0361e-05
28	91	0.657052	1.53	75.9525	7.05193e-05
28	91	0.676429	1.54	75.8842	7.0678e-05
28	91	0.781974	1.55	75.816	7.0837e-05
28	91	0.802766	1.56	75.7479	7.09964e-05
0	92	80.6621	1.57	75.6799	7.11561e-05
0	92	61.91	1.58	75.6121	7.13162e-05
0	92	54.6016	1.59	75.5444	7.14767e-05
0	92	53.3685	1.6	75.4768	7.16375e-05
0	92	65.9243	1.61	75.4093	7.17987e-05
0	92	51.345	1.62	75.3419	7.19602e-05
1	93	31.2767	1.63	75.2747	7.21221e-05
1	93	34.6319	1.64	75.2076	7.22844e-05
1	93	42.2971	1.65	75.1406	7.24471e-05
1	93	43.7136	1.66	75.0737	7.26101e-05
1	93	31.6414	1.67	75.007	7.27734e-05
1	93	36.4157	1.68	74.9403	7.29372e-05
3	95	1.20886	1.69	74.8738	7.31013e-05
3	95	1.5252	1.7	74.8074	7.32658e-05
3	95	1.20136	1.71	74.7412	7.34306e-05
3	95	1.00185	1.72	74.675	7.35958e-05
3	95	1.676	1.73	74.609	7.37614e-05
3	95	1.95832	1.74	74.543	7.39274e-05
8	100	0.423647	1.75	74.4772	7.40937e-05
8	100	0.300936	1.76	74.4116	7.42604e-05
8	100	0.324416	1.77	74.346	7.44275e-05
8	100	0.221452	1.78	74.2806	7.4595e-05
8	100	0.292518	1.79	74.2152	7.47628e-05
8	100	0.313525	1.8	74.15	7.4931e-05
14	106	0.16373	1.81	74.0849	7.50996e-05
14	106	0.223839	1.82	74.0199	7.52686e-05
14	106	0.282603	1.83	73.9551	7.5438e-05
14	106	0.206777	1.84	73.8903	7.56077e-05
14	106	0.304595	1.85	73.8257	7.57778e-05
14	106	0.39194	1.86	73.7612	7.59483e-05
28	120	0.851625	1.87	73.6968	7.61192e-05
28	120	0.589472	1.88	73.6325	7.62905e-05
28	120	0.590954	1.89	73.5684	7.64621e-05
28	120	0.542078	1.9	73.5043	7.66341e-05
28	120	0.616132	1.91	73.4404	7.68066e-05
28	120	0.6813	1.92	73.3766	7.69794e-05
			1.93	73.3129	7.71526e-05
			1.94	73.2493	7.73262e-05
			1.95	73.1858	7.75002e-05
			1.96	73.1225	7.76745e-05
			1.97	73.0592	7.78493e-05
			1.98	72.9961	7.80245e-05
			1.99	72.9331	7.82e-05
			2	72.8702	7.8376e-05
			2.01	72.8074	7.85523e-05
			2.02	72.7447	7.87291e-05
			2.03	72.6821	7.89062e-05
			2.04	72.6197	7.90837e-05
			2.05	72.5573	7.92617e-05
			2.06	72.4951	7.944e-05
			2.07	72.433	7.96188e-05
			2.08	72.371	7.97979e-05
			2.09	72.3091	7.99775e-05
			2.1	72.2473	8.01574e-05
			2.11	72.1856	8.03378e-05
			2.12	72.1241	8.05185e-05
			2.13	72.0626	8.06997e-05
			2.14	72.0013	8.08813e-05
			2.15	71.9401	8.10632e-05
			2.16	71.8789	8.12456e-05
			2.17	71.8179	8.14284e-05
			2.18	71.757	8.16116e-05
			2.19	71.6962	8.17953e-05
			2.2	71.6356	8.19793e-05
			2.21	71.575	8.21638e-05
			2.22	71.5145	8.23486e-05
			2.23	71.4542	8.25339e-05
			2.24	71.3939	8.27196e-05
			2.25	71.3338	8.29057e-05
			2.26	71.2738	8.30923e-05
			2.27	71.2138	8.32792e-05
			2.28	71.154	8.34666e-05
			2.29	71.0943	8.36544e-05
			2.3	71.0347	8.38426e-05
			2.31	70.9752	8.40313e-05
			2.32	70.9159	8.42204e-05
			2.33	70.8566	8.44099e-05
			2.34	70.7974	8.45998e-05
			2.35	70.7384	8.47901e-05
			2.36	70.6794	8.49809e-05
			2.37	70.6205	8.51721e-05
			2.38	70.5618	8.53637e-05
			2.39	70.5032	8.55558e-05
			2.4	70.4446	8.57483e-05
			2.41	70.3862	8.59412e-05
			2.42	70.3279	8.61346e-05
			2.43	70.2696	8.63284e-05
			2.44	70.2115	8.65227e-05
			2.45	70.1535	8.67173e-05
			2.46	70.0956	8.69124e-05
			2.47	70.0378	8.7108e-05
			2.48	69.9801	8.7304e-05
			2.49	69.9225	8.75004e-05
			2.5	69.865	8.76973e-05
			2.51	69.8076	8.78946e-05
			2.52	69.7504	8.80924e-05
			2.53	69.6932	8.82906e-05
			2.54	69.6361	8.84892e-05
			2.55	69.5791	8.86883e-05
			2.56	69.5223	8.88879e-05
			2.57	69.4655	8.90879e-05
			2.58	69.4088	8.92883e-05
			2.59	69.3523	8.94892e-05
			2.6	69.2958	8.96906e-05
			2.61	69.2394	8.98924e-05
			2.62	69.1832	9.00947e-05
			2.63	69.127	9.02974e-05
			2.64	69.0709	9.05005e-05
			2.65	69.015	9.07042e-05
			2.66	68.9591	9.09082e-05
			2.67	68.9034	9.11128e-05
			2.68	68.8477	9.13178e-05
			2.69	68.7922	9.15233e-05
			2.7	68.7367	9.17292e-05
			2.71	68.6813	9.19356e-05
			2.72	68.6261	9.21424e-05
			2.73	68.5709	9.23498e-05
			2.74	68.5159	9.25575e-05
			2.75	68.4609	9.27658e-05
			2.76	68.406	9.29745e-05
			2.77	68.3513	9.31837e-05
			2.78	68.2966	9.33934e-05
			2.79	68.242	9.36035e-05
			2.8	68.1876	9.38141e-05
			2.81	68.1332	9.40252e-05
			2.82	68.0789	9.42368e-05
			2.83	68.0248	9.44488e-05
			2.84	67.9707	9.46613e-05
			2.85	67.9167	9.48743e-05
			2.86	67.8628	9.50878e-05
			2.87	67.809	9.53017e-05
			2.88	67.7553	9.55161e-05
			2.89	67.7018	9.5731e-05
			2.9	67.6483	9.59464e-05
			2.91	67.5949	9.61623e-05
			2.92	67.5416	9.63787e-05
			2.93	67.4883	9.65955e-05
			2.94	67.4352	9.68129e-05
			2.95	67.3822	9.70307e-05
			2.96	67.3293	9.7249e-05
			2.97	67.2765	9.74678e-05
			2.98	67.2237	9.76871e-05
			2.99	67.1711	9.79069e-05
			3	67.1186	9.81272e-05
			3.01	67.0661	9.8348e-05
			3.02	67.0138	9.85693e-05
			3.03	66.9615	9.87911e-05
			3.04	66.9093	9.90133e-05
			3.05	66.8573	9.92361e-05
			3.06	66.8053	9.94594e-05
			3.07	66.7534	9.96832e-05
			3.08	66.7016	9.99075e-05
			3.09	66.6499	0.000100132
			3.1	66.5983	0.000100358
			3.11	66.5468	0.000100583
			3.12	66.4954	0.00010081
			3.13	66.444	0.000101037
			3.14	66.3928	0.000101264
			3.15	66.3417	0.000101492
			3.16	66.2906	0.00010172
			3.17	66.2397	0.000101949
			3.18	66.1888	0.000102178
			3.19	66.138	0.000102408
			3.2	66.0873	0.000102639
			3.21	66.0367	0.00010287
			3.22	65.9862	0.000103101
			3.23	65.9358	0.000103333
			3.24	65.8855	0.000103565
			3.25	65.8353	0.000103799
			3.26	65.7851	0.000104032
			3.27	65.7351	0.000104266
			3.28	65.6851	0.000104501
			3.29	65.6353	0.000104736
			3.3	65.5855	0.000104972
			3.31	65.5358	0.000105208
			3.32	65.4862	0.000105444
			3.33	65.4367	0.000105682
			3.34	65.3872	0.000105919
			3.35	65.3379	0.000106158
			3.36	65.2887	0.000106397
			3.37	65.2395	0.000106636
			3.38	65.1904	0.000106876
			3.39	65.1415	0.000107116
			3.4	65.0926	0.000107357
			3.41	65.0438	0.000107599
			3.42	64.995	0.000107841
			3.43	64.9464	0.000108084
			3.44	64.8979	0.000108327
			3.45	64.8494	0.000108571
			3.46	64.8011	0.000108815
			3.47	64.7528	0.00010906
			3.48	64.7046	0.000109305
			3.49	64.6565	0.000109551
			3.5	64.6085	0.000109798
			3.51	64.5605	0.000110045
			3.52	64.5127	0.000110292
			3.53	64.4649	0.00011054
			3.54	64.4172	0.000110789
			3.55	64.3697	0.000111038
			3.56	64.3221	0.000111288
			3.57	64.2747	0.000111539
			3.58	64.2274	0.00011179
			3.59	64.1801	0.000112041
			3.6	64.133	0.000112293
			3.61	64.0859	0.000112546
			3.62	64.0389	0.000112799
			3.63	63.992	0.000113053
			3.64	63.9452	0.000113307
			3.65	63.8984	0.000113562
			3.66	63.8518	0.000113818
			3.67	63.8052	0.000114074
			3.68	63.7587	0.00011433
			3.69	63.7123	0.000114588
			3.7	63.666	0.000114846
			3.71	63.6198	0.000115104
			3.72	63.5736	0.000115363
			3.73	63.5275	0.000115622
			3.74	63.4815	0.000115883
			3.75	63.4356	0.000116143
			3.76	63.3898	0.000116405
			3.77	63.3441	0.000116667
			3.78	63.2984	0.000116929
			3.79	63.2528	0.000117192
			3.8	63.2073	0.000117456
			3.81	63.1619	0.00011772
			3.82	63.1166	0.000117985
			3.83	63.0713	0.00011825
			3.84	63.0262	0.000118517
			3.85	62.9811	0.000118783
			3.86	62.9361	0.00011905
			3.87	62.8911	0.000119318
			3.88	62.8463	0.000119587
			3.89	62.8015	0.000119856
			3.9	62.7568	0.000120126
			3.91	62.7122	0.000120396
			3.92	62.6677	0.000120667
			3.93	62.6233	0.000120938
			3.94	62.5789	0.00012121
			3.95	62.5346	0.000121483
			3.96	62.4904	0.000121756
			3.97	62.4463	0.00012203
			3.98	62.4023	0.000122305
			3.99	62.3583	0.00012258
			4	62.3144	0.000122856
			4.01	62.2706	0.000123132
			4.02	62.2269	0.000123409
			4.03	62.1832	0.000123687
			4.04	62.1396	0.000123965
			4.05	62.0961	0.000124244
			4.06	62.0527	0.000124524
			4.07	62.0094	0.000124804
			4.08	61.9661	0.000125085
			4.09	61.923	0.000125366
			4.1	61.8798	0.000125648
			4.11	61.8368	0.000125931
			4.12	61.7939	0.000126214
			4.13	61.751	0.000126498
			4.14	61.7082	0.000126783
			4.15	61.6655	0.000127068
			4.16	61.6228	0.000127354
			4.17	61.5803	0.000127641
			4.18	61.5378	0.000127928
			4.19	61.4954	0.000128216
			4.2	61.453	0.000128504
			4.21	61.4108	0.000128793
			4.22	61.3686	0.000129083
			4.23	61.3265	0.000129374
			4.24	61.2845	0.000129665
			4.25	61.2425	0.000129956
			4.26	61.2006	0.000130249
			4.27	61.1588	0.000130542
			4.28	61.1171	0.000130836
			4.29	61.0754	0.00013113
			4.3	61.0339	0.000131425
			4.31	60.9924	0.000131721
			4.32	60.9509	0.000132017
			4.33	60.9096	0.000132314
			4.34	60.8683	0.000132612
			4.35	60.8271	0.00013291
			4.36	60.7859	0.000133209
			4.37	60.7449	0.000133509
			4.38	60.7039	0.000133809
			4.39	60.663	0.00013411
			4.4	60.6221	0.000134412
			4.41	60.5814	0.000134715
			4.42	60.5407	0.000135018
			4.43	60.5001	0.000135321
			4.44	60.4595	0.000135626
			4.45	60.4191	0.000135931
			4.46	60.3787	0.000136237
			4.47	60.3383	0.000136543
			4.48	60.2981	0.000136851
			4.49	60.2579	0.000137159
			4.5	60.2178	0.000137467
			4.51	60.1777	0.000137777
			4.52	60.1378	0.000138087
			4.53	60.0979	0.000138397
			4.54	60.0581	0.000138709
			4.55	60.0183	0.000139021
			4.56	59.9786	0.000139334
			4.57	59.939	0.000139647
			4.58	59.8995	0.000139961
			4.59	59.86	0.000140276
			4.6	59.8206	0.000140592
			4.61	59.7813	0.000140908
			4.62	59.7421	0.000141225
			4.63	59.7029	0.000141543
			4.64	59.6638	0.000141861
			4.65	59.6247	0.000142181
			4.66	59.5857	0.0001425
			4.67	59.5468	0.000142821
			4.68	59.508	0.000143142
			4.69	59.4693	0.000143465
			4.7	59.4306	0.000143787
			4.71	59.3919	0.000144111
			4.72	59.3534	0.000144435
			4.73	59.3149	0.00014476
			4.74	59.2765	0.000145086
			4.75	59.2381	0.000145412
			4.76	59.1999	0.000145739
			4.77	59.1617	0.000146067
			4.78	59.1235	0.000146396
			4.79	59.0855	0.000146725
			4.8	59.0475	0.000147055
			4.81	59.0095	0.000147386
			4.82	58.9717	0.000147718
			4.83	58.9339	0.00014805
			4.84	58.8961	0.000148383
			4.85	58.8585	0.000148717
			4.86	58.8209	0.000149052
			4.87	58.7834	0.000149387
			4.88	58.7459	0.000149723
			4.89	58.7085	0.00015006
			4.9	58.6712	0.000150398
			4.91	58.6339	0.000150736
			4.92	58.5967	0.000151075
			4.93	58.5596	0.000151415
			4.94	58.5226	0.000151756
			4.95	58.4856	0.000152098
			4.96	58.4486	0.00015244
			4.97	58.4118	0.000152783
			4.98	58.375	0.000153126
			4.99	58.3383	0.000153471
			5	58.3016	0.000153816
			5.01	58.265	0.000154162
			5.02	58.2285	0.000154509
			5.03	58.192	0.000154857
			5.04	58.1556	0.000155205
			5.05	58.1193	0.000155555
			5.06	58.0831	0.000155905
			5.07	58.0469	0.000156255
			5.08	58.0107	0.000156607
			5.09	57.9747	0.000156959
			5.1	57.9386	0.000157312
			5.11	57.9027	0.000157666
			5.12	57.8668	0.000158021
			5.13	57.831	0.000158377
			5.14	57.7953	0.000158733
			5.15	57.7596	0.00015909
			5.16	57.724	0.000159448
			5.17	57.6884	0.000159807
			5.18	57.6529	0.000160166
			5.19	57.6175	0.000160527
			5.2	57.5822	0.000160888
			5.21	57.5469	0.00016125
			5.22	57.5116	0.000161613
			5.23	57.4764	0.000161976
			5.24	57.4413	0.000162341
			5.25	57.4063	0.000162706
			5.26	57.3713	0.000163072
			5.27	57.3364	0.000163439
			5.28	57.3015	0.000163807
			5.29	57.2667	0.000164176
			5.3	57.232	0.000164545
			5.31	57.1973	0.000164915
			5.32	57.1627	0.000165286
			5.33	57.1282	0.000165658
			5.34	57.0937	0.000166031
			5.35	57.0593	0.000166404
			5.36	57.0249	0.000166779
			5.37	56.9906	0.000167154
			5.38	56.9564	0.00016753
			5.39	56.9222	0.000167907
			5.4	56.8881	0.000168285
			5.41	56.8541	0.000168664
			5.42	56.8201	0.000169043
			5.43	56.7862	0.000169423
			5.44	56.7523	0.000169805
			5.45	56.7185	0.000170187
			5.46	56.6847	0.00017057
			5.47	56.6511	0.000170953
			5.48	56.6174	0.000171338
			5.49	56.5839	0.000171723
			5.5	56.5504	0.00017211
			5.51	56.5169	0.000172497
			5.52	56.4835	0.000172885
			5.53	56.4502	0.000173274
			5.54	56.417	0.000173664
			5.55	56.3838	0.000174055
			5.56	56.3506	0.000174446
			5.57	56.3175	0.000174839
			5.58	56.2845	0.000175232
			5.59	56.2515	0.000175627
			5.6	56.2186	0.000176022
			5.61	56.1858	0.000176418
			5.62	56.153	0.000176815
			5.63	56.1203	0.000177213
			5.64	56.0876	0.000177611
			5.65	56.055	0.000178011
			5.66	56.0224	0.000178411
			5.67	55.99	0.000178813
			5.68	55.9575	0.000179215
			5.69	55.9251	0.000179618
			5.7	55.8928	0.000180023
			5.71	55.8606	0.000180428
			5.72	55.8284	0.000180834
			5.73	55.7962	0.00018124
			5.74	55.7641	0.000181648
			5.75	55.7321	0.000182057
			5.76	55.7001	0.000182467
			5.77	55.6682	0.000182877
			5.78	55.6364	0.000183289
			5.79	55.6046	0.000183701
			5.8	55.5728	0.000184114
			5.81	55.5411	0.000184529
			5.82	55.5095	0.000184944
			5.83	55.4779	0.00018536
			5.84	55.4464	0.000185777
			5.85	55.415	0.000186195
			5.86	55.3836	0.000186614
			5.87	55.3522	0.000187034
			5.88	55.3209	0.000187455
			5.89	55.2897	0.000187876
			5.9	55.2585	0.000188299
			5.91	55.2274	0.000188723
			5.92	55.1963	0.000189147
			5.93	55.1653	0.000189573
			5.94	55.1344	0.00019
			5.95	55.1035	0.000190427
			5.96	55.0727	0.000190856
			5.97	55.0419	0.000191285
			5.98	55.0111	0.000191715
			5.99	54.9805	0.000192147
			6	54.9498	0.000192579
			6.01	54.9193	0.000193012
			6.02	54.8888	0.000193447
			6.03	54.8583	0.000193882
			6.04	54.8279	0.000194318
			6.05	54.7976	0.000194755
			6.06	54.7673	0.000195193
			6.07	54.737	0.000195633
			6.08	54.7069	0.000196073
			6.09	54.6767	0.000196514
			6.1	54.6467	0.000196956
			6.11	54.6166	0.000197399
			6.12	54.5867	0.000197843
			6.13	54.5568	0.000198289
			6.14	54.5269	0.000198735
			6.15	54.4971	0.000199182
			6.16	54.4674	0.00019963
			6.17	54.4377	0.000200079
			6.18	54.408	0.000200529
			6.19	54.3784	0.000200981
			6.2	54.3489	0.000201433
			6.21	54.3194	0.000201886
			6.22	54.29	0.00020234
			6.23	54.2606	0.000202796
			6.24	54.2313	0.000203252
			6.25	54.202	0.000203709
			6.26	54.1728	0.000204168
			6.27	54.1436	0.000204627
			6.28	54.1145	0.000205087
			6.29	54.0854	0.000205549
			6.3	54.0564	0.000206011
			6.31	54.0275	0.000206475
			6.32	53.9986	0.000206939
			6.33	53.9697	0.000207405
			6.34	53.9409	0.000207872
			6.35	53.9122	0.000208339
			6.36	53.8835	0.000208808
			6.37	53.8548	0.000209278
			6.38	53.8262	0.000209749
			6.39	53.7977	0.000210221
			6.4	53.7692	0.000210694
			6.41	53.7407	0.000211168
			6.42	53.7124	0.000211643
			6.43	53.684	0.000212119
			6.44	53.6557	0.000212596
			6.45	53.6275	0.000213075
			6.46	53.5993	0.000213554
			6.47	53.5712	0.000214035
			6.48	53.5431	0.000214516
			6.49	53.5151	0.000214999
			6.5	53.4871	0.000215483
			6.51	53.4591	0.000215967
			6.52	53.4313	0.000216453
			6.53	53.4034	0.00021694
			6.54	53.3756	0.000217428
			6.55	53.3479	0.000217918
			6.56	53.3202	0.000218408
			6.57	53.2926	0.000218899
			6.58	53.265	0.000219392
			6.59	53.2375	0.000219886
			6.6	53.21	0.00022038
			6.61	53.1825	0.000220876
			6.62	53.1552	0.000221373
			6.63	53.1278	0.000221871
			6.64	53.1005	0.00022237
			6.65	53.0733	0.000222871
			6.66	53.0461	0.000223372
			6.67	53.019	0.000223875
			6.68	52.9919	0.000224379
			6.69	52.9648	0.000224883
			6.7	52.9378	0.000225389
			6.71	52.9109	0.000225897
			6.72	52.884	0.000226405
			6.73	52.8571	0.000226914
			6.74	52.8303	0.000227425
			6.75	52.8036	0.000227936
			6.76	52.7769	0.000228449
			6.77	52.7502	0.000228963
			6.78	52.7236	0.000229479
			6.79	52.6971	0.000229995
			6.8	52.6705	0.000230512
			6.81	52.6441	0.000231031
			6.82	52.6177	0.000231551
			6.83	52.5913	0.000232072
			6.84	52.565	0.000232594
			6.85	52.5387	0.000233117
			6.86	52.5125	0.000233642
			6.87	52.4863	0.000234167
			6.88	52.4602	0.000234694
			6.89	52.4341	0.000235222
			6.9	52.408	0.000235752
			6.91	52.382	0.000236282
			6.92	52.3561	0.000236814
			6.93	52.3302	0.000237347
			6.94	52.3043	0.000237881
			6.95	52.2785	0.000238416
			6.96	52.2528	0.000238952
			6.97	52.2271	0.00023949
			6.98	52.2014	0.000240029
			6.99	52.1758	0.000240569
			7	52.1502	0.00024111
			7.01	52.1247	0.000241653
			7.02	52.0992	0.000242196
			7.03	52.0737	0.000242741
			7.04	52.0483	0.000243287
			7.05	52.023	0.000243835
			7.06	51.9977	0.000244383
			7.07	51.9724	0.000244933
			7.08	51.9472	0.000245484
			7.09	51.9221	0.000246037
			7.1	51.8969	0.00024659
			7.11	51.8719	0.000247145
			7.12	51.8468	0.000247701
			7.13	51.8219	0.000248259
			7.14	51.7969	0.000248817
			7.15	51.772	0.000249377
			7.16	51.7472	0.000249938
			7.17	51.7224	0.0002505
			7.18	51.6976	0.000251064
			7.19	51.6729	0.000251629
			7.2	51.6482	0.000252195
			7.21	51.6236	0.000252763
			7.22	51.599	0.000253331
			7.23	51.5745	0.000253901
			7.24	51.55	0.000254473
			7.25	51.5255	0.000255045
			7.26	51.5011	0.000255619
			7.27	51.4768	0.000256194
			7.28	51.4524	0.000256771
			7.29	51.4282	0.000257348
			7.3	51.4039	0.000257927
			7.31	51.3798	0.000258508
			7.32	51.3556	0.000259089
			7.33	51.3315	0.000259672
			7.34	51.3075	0.000260257
			7.35	51.2834	0.000260842
			7.36	51.2595	0.000261429
			7.37	51.2355	0.000262017
			7.38	51.2117	0.000262607
			7.39	51.1878	0.000263198
			7.4	51.164	0.00026379
			7.41	51.1403	0.000264383
			7.42	51.1165	0.000264978
			7.43	51.0929	0.000265574
			7.44	51.0692	0.000266172
			7.45	51.0457	0.000266771
			7.46	51.0221	0.000267371
			7.47	50.9986	0.000267973
			7.48	50.9752	0.000268576
			7.49	50.9517	0.00026918
			7.5	50.9284	0.000269786
			7.51	50.905	0.000270393
			7.52	50.8817	0.000271001
			7.53	50.8585	0.000271611
			7.54	50.8353	0.000272222
			7.55	50.8121	0.000272834
			7.56	50.789	0.000273448
			7.57	50.7659	0.000274063
			7.58	50.7429	0.00027468
			7.59	50.7199	0.000275298
			7.6	50.6969	0.000275918
			7.61	50.674	0.000276538
			7.62	50.6511	0.000277161
			7.63	50.6283	0.000277784
			7.64	50.6055	0.000278409
			7.65	50.5827	0.000279036
			7.66	50.56	0.000279663
			7.67	50.5374	0.000280293
			7.68	50.5147	0.000280923
			7.69	50.4922	0.000281555
			7.7	50.4696	0.000282189
			7.71	50.4471	0.000282824
			7.72	50.4246	0.00028346
			7.73	50.4022	0.000284098
			7.74	50.3798	0.000284737
			7.75	50.3575	0.000285378
			7.76	50.3352	0.00028602
			7.77	50.3129	0.000286664
			7.78	50.2907	0.000287309
			7.79	50.2685	0.000287955
			7.8	50.2463	0.000288603
			7.81	50.2242	0.000289252
			7.82	50.2022	0.000289903
			7.83	50.1801	0.000290555
			7.84	50.1582	0.000291209
			7.85	50.1362	0.000291864
			7.86	50.1143	0.000292521
			7.87	50.0924	0.000293179
			7.88	50.0706	0.000293839
			7.89	50.0488	0.0002945
			7.9	50.0271	0.000295163
			7.91	50.0054	0.000295827
			7.92	49.9837	0.000296492
			7.93	49.962	0.000297159
			7.94	49.9404	0.000297828
			7.95	49.9189	0.000298498
			7.96	49.8974	0.00029917
			7.97	49.8759	0.000299843
			7.98	49.8545	0.000300518
			7.99	49.8331	0.000301194
			8	49.8117	0.000301871
			8.01	49.7904	0.000302551
			8.02	49.7691	0.000303231
			8.03	49.7478	0.000303914
			8.04	49.7266	0.000304597
			8.05	49.7055	0.000305283
			8.06	49.6843	0.00030597
			8.07	49.6632	0.000306658
			8.08	49.6422	0.000307348
			8.09	49.6211	0.00030804
			8.1	49.6002	0.000308733
			8.11	49.5792	0.000309427
			8.12	49.5583	0.000310124
			8.13	49.5374	0.000310821
			8.14	49.5166	0.000311521
			8.15	49.4958	0.000312222
			8.16	49.4751	0.000312924
			8.17	49.4543	0.000313628
			8.18	49.4337	0.000314334
			8.19	49.413	0.000315041
			8.2	49.3924	0.00031575
			8.21	49.3718	0.00031646
			8.22	49.3513	0.000317172
			8.23	49.3308	0.000317886
			8.24	49.3104	0.000318601
			8.25	49.2899	0.000319318
			8.26	49.2695	0.000320037
			8.27	49.2492	0.000320757
			8.28	49.2289	0.000321478
			8.29	49.2086	0.000322202
			8.3	49.1884	0.000322927
			8.31	49.1682	0.000323653
			8.32	49.148	0.000324381
			8.33	49.1279	0.000325111
			8.34	49.1078	0.000325843
			8.35	49.0877	0.000326576
			8.36	49.0677	0.000327311
			8.37	49.0477	0.000328047
			8.38	49.0278	0.000328785
			8.39	49.0078	0.000329525
			8.4	48.988	0.000330267
			8.41	48.9681	0.00033101
			8.42	48.9483	0.000331754
			8.43	48.9285	0.000332501
			8.44	48.9088	0.000333249
			8.45	48.8891	0.000333999
			8.46	48.8694	0.00033475
			8.47	48.8498	0.000335503
			8.48	48.8302	0.000336258
			8.49	48.8107	0.000337015
			8.5	48.7911	0.000337773
			8.51	48.7716	0.000338533
			8.52	48.7522	0.000339295
			8.53	48.7328	0.000340058
			8.54	48.7134	0.000340823
			8.55	48.694	0.00034159
			8.56	48.6747	0.000342359
			8.57	48.6554	0.000343129
			8.58	48.6362	0.000343901
			8.59	48.617	0.000344675
			8.6	48.5978	0.000345451
			8.61	48.5787	0.000346228
			8.62	48.5596	0.000347007
			8.63	48.5405	0.000347788
			8.64	48.5214	0.00034857
			8.65	48.5024	0.000349354
			8.66	48.4835	0.00035014
			8.67	48.4645	0.000350928
			8.68	48.4456	0.000351718
			8.69	48.4268	0.000352509
			8.7	48.4079	0.000353302
			8.71	48.3891	0.000354097
			8.72	48.3704	0.000354894
			8.73	48.3516	0.000355692
			8.74	48.3329	0.000356493
			8.75	48.3143	0.000357295
			8.76	48.2956	0.000358099
			8.77	48.277	0.000358905
			8.78	48.2585	0.000359712
			8.79	48.2399	0.000360521
			8.8	48.2214	0.000361333
			8.81	48.203	0.000362146
			8.82	48.1845	0.00036296
			8.83	48.1662	0.000363777
			8.84	48.1478	0.000364596
			8.85	48.1295	0.000365416
			8.86	48.1112	0.000366238
			8.87	48.0929	0.000367062
			8.88	48.0747	0.000367888
			8.89	48.0565	0.000368716
			8.9	48.0383	0.000369545
			8.91	48.0201	0.000370377
			8.92	48.002	0.00037121
			8.93	47.984	0.000372045
			8.94	47.9659	0.000372883
			8.95	47.9479	0.000373722
			8.96	47.93	0.000374562
			8.97	47.912	0.000375405
			8.98	47.8941	0.00037625
			8.99	47.8762	0.000377096
			9	47.8584	0.000377945
			9.01	47.8406	0.000378795
			9.02	47.8228	0.000379648
			9.03	47.8051	0.000380502
			9.04	47.7873	0.000381358
			9.05	47.7697	0.000382216
			9.06	47.752	0.000383076
			9.07	47.7344	0.000383938
			9.08	47.7168	0.000384802
			9.09	47.6992	0.000385667
			9.1	47.6817	0.000386535
			9.11	47.6642	0.000387405
			9.12	47.6467	0.000388277
			9.13	47.6293	0.00038915
			9.14	47.6119	0.000390026
			9.15	47.5945	0.000390903
			9.16	47.5772	0.000391783
			9.17	47.5599	0.000392664
			9.18	47.5426	0.000393548
			9.19	47.5254	0.000394433
			9.2	47.5082	0.000395321
			9.21	47.491	0.00039621
			9.22	47.4738	0.000397102
			9.23	47.4567	0.000397995
			9.24	47.4396	0.000398891
			9.25	47.4226	0.000399788
			9.26	47.4055	0.000400688
			9.27	47.3885	0.000401589
			9.28	47.3716	0.000402493
			9.29	47.3546	0.000403399
			9.3	47.3377	0.000404306
			9.31	47.3209	0.000405216
			9.32	47.304	0.000406128
			9.33	47.2872	0.000407041
			9.34	47.2704	0.000407957
			9.35	47.2537	0.000408875
			9.36	47.2369	0.000409795
			9.37	47.2202	0.000410717
			9.38	47.2036	0.000411641
			9.39	47.1869	0.000412567
			9.4	47.1703	0.000413496
			9.41	47.1538	0.000414426
			9.42	47.1372	0.000415359
			9.43	47.1207	0.000416293
			9.44	47.1042	0.00041723
			9.45	47.0878	0.000418169
			9.46	47.0713	0.000419109
			9.47	47.0549	0.000420052
			9.48	47.0386	0.000420998
			9.49	47.0222	0.000421945
			9.5	47.0059	0.000422894
			9.51	46.9896	0.000423846
			9.52	46.9734	0.000424799
			9.53	46.9572	0.000425755
			9.54	46.941	0.000426713
			9.55	46.9248	0.000427673
			9.56	46.9087	0.000428635
			9.57	46.8926	0.0004296
			9.58	46.8765	0.000430566
			9.59	46.8605	0.000431535
			9.6	46.8444	0.000432506
			9.61	46.8285	0.000433479
			9.62	46.8125	0.000434455
			9.63	46.7966	0.000435432
			9.64	46.7807	0.000436412
			9.65	46.7648	0.000437394
			9.66	46.7489	0.000438378
			9.67	46.7331	0.000439364
			9.68	46.7173	0.000440353
			9.69	46.7016	0.000441344
			9.7	46.6858	0.000442337
			9.71	46.6701	0.000443332
			9.72	46.6545	0.000444329
			9.73	46.6388	0.000445329
			9.74	46.6232	0.000446331
			9.75	46.6076	0.000447335
			9.76	46.592	0.000448342
			9.77	46.5765	0.000449351
			9.78	46.561	0.000450362
			9.79	46.5455	0.000451375
			9.8	46.5301	0.000452391
			9.81	46.5147	0.000453409
			9.82	46.4993	0.000454429
			9.83	46.4839	0.000455451
			9.84	46.4685	0.000456476
			9.85	46.4532	0.000457503
			9.86	46.4379	0.000458532
			9.87	46.4227	0.000459564
			9.88	46.4075	0.000460598
			9.89	46.3923	0.000461634
			9.9	46.3771	0.000462673
			9.91	46.3619	0.000463714
			9.92	46.3468	0.000464758
			9.93	46.3317	0.000465803
			9.94	46.3167	0.000466851
			9.95	46.3016	0.000467902
			9.96	46.2866	0.000468954
			9.97	46.2716	0.00047001
			9.98	46.2567	0.000471067
			9.99	46.2417	0.000472127
			10	46.2268	0.000473189
			10.01	46.2119	0.000474254
			10.02	46.1971	0.000475321
			10.03	46.1823	0.000476391
			10.04	46.1675	0.000477462
			10.05	46.1527	0.000478537
			10.06	46.1379	0.000479613
			10.07	46.1232	0.000480693
			10.08	46.1085	0.000481774
			10.09	46.0939	0.000482858
			10.1	46.0792	0.000483945
			10.11	46.0646	0.000485033
			10.12	46.05	0.000486125
			10.13	46.0355	0.000487219
			10.14	46.0209	0.000488315
			10.15	46.0064	0.000489413
			10.16	45.992	0.000490515
			10.17	45.9775	0.000491618
			10.18	45.9631	0.000492724
			10.19	45.9487	0.000493833
			10.2	45.9343	0.000494944
			10.21	45.9199	0.000496058
			10.22	45.9056	0.000497174
			10.23	45.8913	0.000498293
			10.24	45.877	0.000499414
			10.25	45.8628	0.000500537
			10.26	45.8486	0.000501664
			10.27	45.8344	0.000502792
			10.28	45.8202	0.000503924
			10.29	45.806	0.000505057
			10.3	45.7919	0.000506194
			10.31	45.7778	0.000507333
			10.32	45.7638	0.000508474
			10.33	45.7497	0.000509618
			10.34	45.7357	0.000510765
			10.35	45.7217	0.000511914
			10.36	45.7077	0.000513066
			10.37	45.6938	0.00051422
			10.38	45.6799	0.000515377
			10.39	45.666	0.000516537
			10.4	45.6521	0.000517699
			10.41	45.6382	0.000518864
			10.42	45.6244	0.000520032
			10.43	45.6106	0.000521202
			10.44	45.5969	0.000522374
			10.45	45.5831	0.00052355
			10.46	45.5694	0.000524728
			10.47	45.5557	0.000525908
			10.48	45.542	0.000527092
			10.49	45.5284	0.000528277
			10.5	45.5148	0.000529466
			10.51	45.5012	0.000530657
			10.52	45.4876	0.000531851
			10.53	45.474	0.000533048
			10.54	45.4605	0.000534247
			10.55	45.447	0.000535449
			10.56	45.4335	0.000536654
			10.57	45.4201	0.000537862
			10.58	45.4067	0.000539072
			10.59	45.3933	0.000540285
			10.6	45.3799	0.0005415
			10.61	45.3665	0.000542719
			10.62	45.3532	0.00054394
			10.63	45.3399	0.000545164
			10.64	45.3266	0.00054639
			10.65	45.3133	0.00054762
			10.66	45.3001	0.000548852
			10.67	45.2869	0.000550087
			10.68	45.2737	0.000551325
			10.69	45.2605	0.000552565
			10.7	45.2474	0.000553808
			10.71	45.2343	0.000555054
			10.72	45.2212	0.000556303
			10.73	45.2081	0.000557555
			10.74	45.1951	0.000558809
			10.75	45.182	0.000560067
			10.76	45.169	0.000561327
			10.77	45.1561	0.00056259
			10.78	45.1431	0.000563856
			10.79	45.1302	0.000565124
			10.8	45.1173	0.000566396
			10.81	45.1044	0.00056767
			10.82	45.0915	0.000568948
			10.83	45.0787	0.000570228
			10.84	45.0659	0.000571511
			10.85	45.0531	0.000572797
			10.86	45.0403	0.000574085
			10.87	45.0276	0.000575377
			10.88	45.0149	0.000576672
			10.89	45.0022	0.000577969
			10.9	44.9895	0.00057927
			10.91	44.9768	0.000580573
			10.92	44.9642	0.000581879
			10.93	44.9516	0.000583189
			10.94	44.939	0.000584501
			10.95	44.9264	0.000585816
			10.96	44.9139	0.000587134
			10.97	44.9014	0.000588455
			10.98	44.8889	0.000589779
			10.99	44.8764	0.000591106
			11	44.864	0.000592436
			11.01	44.8515	0.000593769
			11.02	44.8391	0.000595105
			11.03	44.8268	0.000596444
			11.04	44.8144	0.000597786
			11.05	44.8021	0.000599131
			11.06	44.7897	0.000600479
			11.07	44.7774	0.00060183
			11.08	44.7652	0.000603184
			11.09	44.7529	0.000604541
			11.1	44.7407	0.000605902
			11.11	44.7285	0.000607265
			11.12	44.7163	0.000608631
			11.13	44.7041	0.000610001
			11.14	44.692	0.000611373
			11.15	44.6799	0.000612749
			11.16	44.6678	0.000614127
			11.17	44.6557	0.000615509
			11.18	44.6437	0.000616894
			11.19	44.6316	0.000618282
			11.2	44.6196	0.000619673
			11.21	44.6076	0.000621067
			11.22	44.5957	0.000622465
			11.23	44.5837	0.000623865
			11.24	44.5718	0.000625269
			11.25	44.5599	0.000626676
			11.26	44.548	0.000628086
			11.27	44.5361	0.000629499
			11.28	44.5243	0.000630916
			11.29	44.5125	0.000632335
			11.3	44.5007	0.000633758
			11.31	44.4889	0.000635184
			11.32	44.4772	0.000636613
			11.33	44.4654	0.000638045
			11.34	44.4537	0.000639481
			11.35	44.442	0.00064092
			11.36	44.4304	0.000642362
			11.37	44.4187	0.000643807
			11.38	44.4071	0.000645256
			11.39	44.3955	0.000646708
			11.4	44.3839	0.000648163
			11.41	44.3723	0.000649621
			11.42	44.3608	0.000651083
			11.43	44.3493	0.000652548
			11.44	44.3378	0.000654016
			11.45	44.3263	0.000655487
			11.46	44.3148	0.000656962
			11.47	44.3034	0.00065844
			11.48	44.292	0.000659922
			11.49	44.2806	0.000661407
			11.5	44.2692	0.000662895
			11.51	44.2578	0.000664386
			11.52	44.2465	0.000665881
			11.53	44.2352	0.000667379
			11.54	44.2239	0.000668881
			11.55	44.2126	0.000670386
			11.56	44.2013	0.000671894
			11.57	44.1901	0.000673406
			11.58	44.1789	0.000674921
			11.59	44.1677	0.00067644
			11.6	44.1565	0.000677962
			11.61	44.1454	0.000679487
			11.62	44.1342	0.000681016
			11.63	44.1231	0.000682548
			11.64	44.112	0.000684084
			11.65	44.1009	0.000685623
			11.66	44.0899	0.000687166
			11.67	44.0788	0.000688712
			11.68	44.0678	0.000690262
			11.69	44.0568	0.000691815
			11.7	44.0458	0.000693371
			11.71	44.0349	0.000694932
			11.72	44.024	0.000696495
			11.73	44.013	0.000698062
			11.74	44.0021	0.000699633
			11.75	43.9913	0.000701207
			11.76	43.9804	0.000702785
			11.77	43.9696	0.000704366
			11.78	43.9587	0.000705951
			11.79	43.9479	0.000707539
			11.8	43.9372	0.000709131
			11.81	43.9264	0.000710727
			11.82	43.9157	0.000712326
			11.83	43.9049	0.000713929
			11.84	43.8942	0.000715535
			11.85	43.8835	0.000717145
			11.86	43.8729	0.000718759
			11.87	43.8622	0.000720376
			11.88	43.8516	0.000721997
			11.89	43.841	0.000723621
			11.9	43.8304	0.000725249
			11.91	43.8198	0.000726881
			11.92	43.8093	0.000728516
			11.93	43.7988	0.000730156
			11.94	43.7882	0.000731799
			11.95	43.7778	0.000733445
			11.96	43.7673	0.000735095
			11.97	43.7568	0.000736749
			11.98	43.7464	0.000738407
			11.99	43.736	0.000740068
			12	43.7256	0.000741734
			12.01	43.7152	0.000743402
			12.02	43.7048	0.000745075
			12.03	43.6945	0.000746752
			12.04	43.6842	0.000748432
			12.05	43.6738	0.000750116
			12.06	43.6636	0.000751803
			12.07	43.6533	0.000753495
			12.08	43.643	0.00075519
			12.09	43.6328	0.00075689
			12.1	43.6226	0.000758593
			12.11	43.6124	0.000760299
			12.12	43.6022	0.00076201
			12.13	43.5921	0.000763725
			12.14	43.5819	0.000765443
			12.15	43.5718	0.000767165
			12.16	43.5617	0.000768891
			12.17	43.5516	0.000770621
			12.18	43.5415	0.000772355
			12.19	43.5315	0.000774093
			12.2	43.5215	0.000775835
			12.21	43.5114	0.00077758
			12.22	43.5014	0.00077933
			12.23	43.4915	0.000781083
			12.24	43.4815	0.000782841
			12.25	43.4716	0.000784602
			12.26	43.4616	0.000786368
			12.27	43.4517	0.000788137
			12.28	43.4418	0.00078991
			12.29	43.432	0.000791688
			12.3	43.4221	0.000793469
			12.31	43.4123	0.000795254
			12.32	43.4025	0.000797043
			12.33	43.3927	0.000798837
			12.34	43.3829	0.000800634
			12.35	43.3731	0.000802436
			12.36	43.3634	0.000804241
			12.37	43.3536	0.000806051
			12.38	43.3439	0.000807864
			12.39	43.3342	0.000809682
			12.4	43.3246	0.000811504
			12.41	43.3149	0.00081333
			12.42	43.3052	0.00081516
			12.43	43.2956	0.000816994
			12.44	43.286	0.000818832
			12.45	43.2764	0.000820674
			12.46	43.2668	0.000822521
			12.47	43.2573	0.000824371
			12.48	43.2478	0.000826226
			12.49	43.2382	0.000828085
			12.5	43.2287	0.000829949
			12.51	43.2192	0.000831816
			12.52	43.2098	0.000833687
			12.53	43.2003	0.000835563
			12.54	43.1909	0.000837443
			12.55	43.1815	0.000839328
			12.56	43.1721	0.000841216
			12.57	43.1627	0.000843109
			12.58	43.1533	0.000845006
			12.59	43.1439	0.000846907
			12.6	43.1346	0.000848813
			12.61	43.1253	0.000850722
			12.62	43.116	0.000852637
			12.63	43.1067	0.000854555
			12.64	43.0974	0.000856478
			12.65	43.0882	0.000858405
			12.66	43.0789	0.000860336
			12.67	43.0697	0.000862272
			12.68	43.0605	0.000864212
			12.69	43.0513	0.000866157
			12.7	43.0422	0.000868105
			12.71	43.033	0.000870059
			12.72	43.0239	0.000872016
			12.73	43.0148	0.000873978
			12.74	43.0057	0.000875945
			12.75	42.9966	0.000877916
			12.76	42.9875	0.000879891
			12.77	42.9784	0.000881871
			12.78	42.9694	0.000883855
			12.79	42.9604	0.000885844
			12.8	42.9514	0.000887837
			12.81	42.9424	0.000889834
			12.82	42.9334	0.000891836
			12.83	42.9245	0.000893843
			12.84	42.9155	0.000895854
			12.85	42.9066	0.00089787
			12.86	42.8977	0.00089989
			12.87	42.8888	0.000901915
			12.88	42.8799	0.000903944
			12.89	42.8711	0.000905978
			12.9	42.8622	0.000908017
			12.91	42.8534	0.00091006
			12.92	42.8446	0.000912107
			12.93	42.8358	0.000914159
			12.94	42.827	0.000916216
			12.95	42.8182	0.000918278
			12.96	42.8095	0.000920344
			12.97	42.8007	0.000922415
			12.98	42.792	0.00092449
			12.99	42.7833	0.00092657
			13	42.7746	0.000928655
			13.01	42.766	0.000930744
			13.02	42.7573	0.000932839
			13.03	42.7487	0.000934938
			13.04	42.74	0.000937041
			13.05	42.7314	0.000939149
			13.06	42.7228	0.000941263
			13.07	42.7142	0.00094338
			13.08	42.7057	0.000945503
			13.09	42.6971	0.00094763
			13.1	42.6886	0.000949763
			13.11	42.6801	0.0009519
			13.12	42.6716	0.000954041
			13.13	42.6631	0.000956188
			13.14	42.6546	0.000958339
			13.15	42.6462	0.000960496
			13.16	42.6377	0.000962657
			13.17	42.6293	0.000964823
			13.18	42.6209	0.000966994
			13.19	42.6125	0.000969169
			13.2	42.6041	0.00097135
			13.21	42.5958	0.000973535
			13.22	42.5874	0.000975726
			13.23	42.5791	0.000977921
			13.24	42.5707	0.000980122
			13.25	42.5624	0.000982327
			13.26	42.5542	0.000984537
			13.27	42.5459	0.000986752
			13.28	42.5376	0.000988973
			13.29	42.5294	0.000991198
			13.3	42.5211	0.000993428
			13.31	42.5129	0.000995663
			13.32	42.5047	0.000997903
			13.33	42.4965	0.00100015
			13.34	42.4884	0.0010024
			13.35	42.4802	0.00100465
			13.36	42.4721	0.00100691
			13.37	42.4639	0.00100918
			13.38	42.4558	0.00101145
			13.39	42.4477	0.00101373
			13.4	42.4396	0.00101601
			13.41	42.4316	0.00101829
			13.42	42.4235	0.00102058
			13.43	42.4155	0.00102288
			13.44	42.4074	0.00102518
			13.45	42.3994	0.00102749
			13.46	42.3914	0.0010298
			13.47	42.3835	0.00103212
			13.48	42.3755	0.00103444
			13.49	42.3675	0.00103677
			13.5	42.3596	0.0010391
			13.51	42.3517	0.00104144
			13.52	42.3437	0.00104378
			13.53	42.3359	0.00104613
			13.54	42.328	0.00104848
			13.55	42.3201	0.00105084
			13.56	42.3122	0.00105321
			13.57	42.3044	0.00105558
			13.58	42.2966	0.00105795
			13.59	42.2888	0.00106033
			13.6	42.281	0.00106272
			13.61	42.2732	0.00106511
			13.62	42.2654	0.00106751
			13.63	42.2577	0.00106991
			13.64	42.2499	0.00107232
			13.65	42.2422	0.00107473
			13.66	42.2345	0.00107715
			13.67	42.2268	0.00107957
			13.68	42.2191	0.001082
			13.69	42.2114	0.00108443
			13.7	42.2037	0.00108687
			13.71	42.1961	0.00108932
			13.72	42.1885	0.00109177
			13.73	42.1808	0.00109423
			13.74	42.1732	0.00109669
			13.75	42.1657	0.00109916
			13.76	42.1581	0.00110163
			13.77	42.1505	0.00110411
			13.78	42.143	0.00110659
			13.79	42.1354	0.00110908
			13.8	42.1279	0.00111158
			13.81	42.1204	0.00111408
			13.82	42.1129	0.00111658
			13.83	42.1054	0.0011191
			13.84	42.0979	0.00112162
			13.85	42.0905	0.00112414
			13.86	42.083	0.00112667
			13.87	42.0756	0.0011292
			13.88	42.0682	0.00113174
			13.89	42.0608	0.00113429
			13.9	42.0534	0.00113684
			13.91	42.046	0.0011394
			13.92	42.0387	0.00114196
			13.93	42.0313	0.00114453
			13.94	42.024	0.00114711
			13.95	42.0167	0.00114969
			13.96	42.0094	0.00115228
			13.97	42.0021	0.00115487
			13.98	41.9948	0.00115747
			13.99	41.9875	0.00116007
			14	41.9802	0.00116268
			14.01	41.973	0.0011653
			14.02	41.9658	0.00116792
			14.03	41.9586	0.00117055
			14.04	41.9513	0.00117318
			14.05	41.9442	0.00117582
			14.06	41.937	0.00117847
			14.07	41.9298	0.00118112
			14.08	41.9227	0.00118378
			14.09	41.9155	0.00118644
			14.1	41.9084	0.00118911
			14.11	41.9013	0.00119178
			14.12	41.8942	0.00119447
			14.13	41.8871	0.00119715
			14.14	41.88	0.00119985
			14.15	41.8729	0.00120255
			14.16	41.8659	0.00120525
			14.17	41.8588	0.00120796
			14.18	41.8518	0.00121068
			14.19	41.8448	0.00121341
			14.2	41.8378	0.00121614
			14.21	41.8308	0.00121887
			14.22	41.8238	0.00122161
			14.23	41.8169	0.00122436
			14.24	41.8099	0.00122712
			14.25	41.803	0.00122988
			14.26	41.7961	0.00123265
			14.27	41.7892	0.00123542
			14.28	41.7822	0.0012382
			14.29	41.7754	0.00124099
			14.3	41.7685	0.00124378
			14.31	41.7616	0.00124658
			14.32	41.7548	0.00124938
			14.33	41.7479	0.00125219
			14.34	41.7411	0.00125501
			14.35	41.7343	0.00125783
			14.36	41.7275	0.00126066
			14.37	41.7207	0.0012635
			14.38	41.7139	0.00126634
			14.39	41.7072	0.00126919
			14.4	41.7004	0.00127205
			14.41	41.6937	0.00127491
			14.42	41.6869	0.00127778
			14.43	41.6802	0.00128065
			14.44	41.6735	0.00128354
			14.45	41.6668	0.00128642
			14.46	41.6601	0.00128932
			14.47	41.6535	0.00129222
			14.48	41.6468	0.00129513
			14.49	41.6402	0.00129804
			14.5	41.6335	0.00130096
			14.51	41.6269	0.00130389
			14.52	41.6203	0.00130682
			14.53	41.6137	0.00130976
			14.54	41.6071	0.00131271
			14.55	41.6005	0.00131566
			14.56	41.594	0.00131862
			14.57	41.5874	0.00132159
			14.58	41.5809	0.00132456
			14.59	41.5744	0.00132754
			14.6	41.5678	0.00133053
			14.61	41.5613	0.00133352
			14.62	41.5549	0.00133652
			14.63	41.5484	0.00133953
			14.64	41.5419	0.00134255
			14.65	41.5354	0.00134557
			14.66	41.529	0.00134859
			14.67	41.5226	0.00135163
			14.68	41.5161	0.00135467
			14.69	41.5097	0.00135772
			14.7	41.5033	0.00136077
			14.71	41.4969	0.00136383
			14.72	41.4906	0.0013669
			14.73	41.4842	0.00136998
			14.74	41.4779	0.00137306
			14.75	41.4715	0.00137615
			14.76	41.4652	0.00137925
			14.77	41.4589	0.00138235
			14.78	41.4526	0.00138546
			14.79	41.4463	0.00138858
			14.8	41.44	0.0013917
			14.81	41.4337	0.00139483
			14.82	41.4274	0.00139797
			14.83	41.4212	0.00140112
			14.84	41.4149	0.00140427
			14.85	41.4087	0.00140743
			14.86	41.4025	0.0014106
			14.87	41.3963	0.00141377
			14.88	41.3901	0.00141695
			14.89	41.3839	0.00142014
			14.9	41.3777	0.00142333
			14.91	41.3716	0.00142654
			14.92	41.3654	0.00142975
			14.93	41.3593	0.00143296
			14.94	41.3532	0.00143619
			14.95	41.347	0.00143942
			14.96	41.3409	0.00144266
			14.97	41.3348	0.0014459
			14.98	41.3288	0.00144916
			14.99	41.3227	0.00145242
			15	41.3166	0.00145568
			15.01	41.3106	0.00145896
			15.02	41.3045	0.00146224
			15.03	41.2985	0.00146553
			15.04	41.2925	0.00146883
			15.05	41.2865	0.00147214
			15.06	41.2805	0.00147545
			15.07	41.2745	0.00147877
			15.08	41.2685	0.00148209
			15.09	41.2625	0.00148543
			15.1	41.2566	0.00148877
			15.11	41.2506	0.00149212
			15.12	41.2447	0.00149548
			15.13	41.2388	0.00149884
			15.14	41.2329	0.00150222
			15.15	41.227	0.0015056
			15.16	41.2211	0.00150898
			15.17	41.2152	0.00151238
			15.18	41.2093	0.00151578
			15.19	41.2035	0.00151919
			15.2	41.1976	0.00152261
			15.21	41.1918	0.00152604
			15.22	41.186	0.00152947
			15.23	41.1801	0.00153291
			15.24	41.1743	0.00153636
			15.25	41.1685	0.00153982
			15.26	41.1627	0.00154328
			15.27	41.157	0.00154675
			15.28	41.1512	0.00155023
			15.29	41.1454	0.00155372
			15.3	41.1397	0.00155722
			15.31	41.134	0.00156072
			15.32	41.1282	0.00156423
			15.33	41.1225	0.00156775
			15.34	41.1168	0.00157128
			15.35	41.1111	0.00157482
			15.36	41.1055	0.00157836
			15.37	41.0998	0.00158191
			15.38	41.0941	0.00158547
			15.39	41.0885	0.00158904
			15.4	41.0828	0.00159261
			15.41	41.0772	0.0015962
			15.42	41.0716	0.00159979
			15.43	41.066	0.00160339
			15.44	41.0604	0.00160699
			15.45	41.0548	0.00161061
			15.46	41.0492	0.00161423
			15.47	41.0436	0.00161787
			15.48	41.038	0.00162151
			15.49	41.0325	0.00162515
			15.5	41.027	0.00162881
			15.51	41.0214	0.00163248
			15.52	41.0159	0.00163615
			15.53	41.0104	0.00163983
			15.54	41.0049	0.00164352
			15.55	40.9994	0.00164722
			15.56	40.9939	0.00165092
			15.57	40.9884	0.00165464
			15.58	40.983	0.00165836
			15.59	40.9775	0.00166209
			15.6	40.9721	0.00166583
			15.61	40.9666	0.00166958
			15.62	40.9612	0.00167334
			15.63	40.9558	0.0016771
			15.64	40.9504	0.00168088
			15.65	40.945	0.00168466
			15.66	40.9396	0.00168845
			15.67	40.9342	0.00169225
			15.68	40.9289	0.00169605
			15.69	40.9235	0.00169987
			15.7	40.9182	0.0017037
			15.71	40.9128	0.00170753
			15.72	40.9075	0.00171137
			15.73	40.9022	0.00171522
			15.74	40.8969	0.00171908
			15.75	40.8916	0.00172295
			15.76	40.8863	0.00172682
			15.77	40.881	0.00173071
			15.78	40.8758	0.0017346
			15.79	40.8705	0.00173851
			15.8	40.8652	0.00174242
			15.81	40.86	0.00174634
			15.82	40.8548	0.00175027
			15.83	40.8495	0.00175421
			15.84	40.8443	0.00175815
			15.85	40.8391	0.00176211
			15.86	40.8339	0.00176607
			15.87	40.8287	0.00177005
			15.88	40.8236	0.00177403
			15.89	40.8184	0.00177802
			15.9	40.8132	0.00178202
			15.91	40.8081	0.00178603
			15.92	40.803	0.00179005
			15.93	40.7978	0.00179408
			15.94	40.7927	0.00179812
			15.95	40.7876	0.00180216
			15.96	40.7825	0.00180622
			15.97	40.7774	0.00181028
			15.98	40.7723	0.00181435
			15.99	40.7672	0.00181844
			16	40.7622	0.00182253
			16.01	40.7571	0.00182663
			16.02	40.7521	0.00183074
			16.03	40.747	0.00183486
			16.04	40.742	0.00183898
			16.05	40.737	0.00184312
			16.06	40.732	0.00184727
			16.07	40.727	0.00185143
			16.08	40.722	0.00185559
			16.09	40.717	0.00185977
			16.1	40.712	0.00186395
			16.11	40.7071	0.00186815
			16.12	40.7021	0.00187235
			16.13	40.6971	0.00187656
			16.14	40.6922	0.00188078
			16.15	40.6873	0.00188502
			16.16	40.6824	0.00188926
			16.17	40.6774	0.00189351
			16.18	40.6725	0.00189777
			16.19	40.6676	0.00190204
			16.2	40.6628	0.00190632
			16.21	40.6579	0.00191061
			16.22	40.653	0.00191491
			16.23	40.6481	0.00191921
			16.24	40.6433	0.00192353
			16.25	40.6384	0.00192786
			16.26	40.6336	0.0019322
			16.27	40.6288	0.00193655
			16.28	40.624	0.0019409
			16.29	40.6192	0.00194527
			16.3	40.6144	0.00194965
			16.31	40.6096	0.00195403
			16.32	40.6048	0.00195843
			16.33	40.6	0.00196284
			16.34	40.5952	0.00196725
			16.35	40.5905	0.00197168
			16.36	40.5857	0.00197612
			16.37	40.581	0.00198056
			16.38	40.5763	0.00198502
			16.39	40.5715	0.00198948
			16.4	40.5668	0.00199396
			16.41	40.5621	0.00199845
			16.42	40.5574	0.00200294
			16.43	40.5527	0.00200745
			16.44	40.5481	0.00201197
			16.45	40.5434	0.00201649
			16.46	40.5387	0.00202103
			16.47	40.5341	0.00202558
			16.48	40.5294	0.00203014
			16.49	40.5248	0.0020347
			16.5	40.5202	0.00203928
			16.51	40.5155	0.00204387
			16.52	40.5109	0.00204847
			16.53	40.5063	0.00205308
			16.54	40.5017	0.0020577
			16.55	40.4971	0.00206233
			16.56	40.4925	0.00206697
			16.57	40.488	0.00207162
			16.58	40.4834	0.00207628
			16.59	40.4788	0.00208095
			16.6	40.4743	0.00208563
			16.61	40.4698	0.00209033
			16.62	40.4652	0.00209503
			16.63	40.4607	0.00209974
			16.64	40.4562	0.00210447
			16.65	40.4517	0.0021092
			16.66	40.4472	0.00211395
			16.67	40.4427	0.0021187
			16.68	40.4382	0.00212347
			16.69	40.4337	0.00212825
			16.7	40.4293	0.00213304
			16.71	40.4248	0.00213784
			16.72	40.4204	0.00214265
			16.73	40.4159	0.00214747
			16.74	40.4115	0.0021523
			16.75	40.407	0.00215714
			16.76	40.4026	0.002162
			16.77	40.3982	0.00216686
			16.78	40.3938	0.00217174
			16.79	40.3894	0.00217662
			16.8	40.385	0.00218152
			16.81	40.3806	0.00218643
			16.82	40.3763	0.00219135
			16.83	40.3719	0.00219628
			16.84	40.3676	0.00220122
			16.85	40.3632	0.00220617
			16.86	40.3589	0.00221114
			16.87	40.3545	0.00221611
			16.88	40.3502	0.0022211
			16.89	40.3459	0.00222609
			16.9	40.3416	0.0022311
			16.91	40.3373	0.00223612
			16.92	40.333	0.00224115
			16.93	40.3287	0.0022462
			16.94	40.3244	0.00225125
			16.95	40.3201	0.00225632
			16.96	40.3159	0.00226139
			16.97	40.3116	0.00226648
			16.98	40.3074	0.00227158
			16.99	40.3031	0.00227669
			17	40.2989	0.00228181
			17.01	40.2947	0.00228695
			17.02	40.2905	0.00229209
			17.03	40.2863	0.00229725
			17.04	40.282	0.00230242
			17.05	40.2779	0.0023076
			17.06	40.2737	0.00231279
			17.07	40.2695	0.002318
			17.08	40.2653	0.00232321
			17.09	40.2611	0.00232844
			17.1	40.257	0.00233368
			17.11	40.2528	0.00233893
			17.12	40.2487	0.00234419
			17.13	40.2446	0.00234947
			17.14	40.2404	0.00235475
			17.15	40.2363	0.00236005
			17.16	40.2322	0.00236536
			17.17	40.2281	0.00237068
			17.18	40.224	0.00237602
			17.19	40.2199	0.00238136
			17.2	40.2158	0.00238672
			17.21	40.2117	0.00239209
			17.22	40.2077	0.00239747
			17.23	40.2036	0.00240287
			17.24	40.1996	0.00240827
			17.25	40.1955	0.00241369
			17.26	40.1915	0.00241912
			17.27	40.1874	0.00242457
			17.28	40.1834	0.00243002
			17.29	40.1794	0.00243549
			17.3	40.1754	0.00244097
			17.31	40.1714	0.00244646
			17.32	40.1674	0.00245197
			17.33	40.1634	0.00245748
			17.34	40.1594	0.00246301
			17.35	40.1554	0.00246855
			17.36	40.1515	0.00247411
			17.37	40.1475	0.00247968
			17.38	40.1436	0.00248525
			17.39	40.1396	0.00249085
			17.4	40.1357	0.00249645
			17.41	40.1317	0.00250207
			17.42	40.1278	0.0025077
			17.43	40.1239	0.00251334
			17.44	40.12	0.00251899
			17.45	40.1161	0.00252466
			17.46	40.1122	0.00253034
			17.47	40.1083	0.00253604
			17.48	40.1044	0.00254174
			17.49	40.1005	0.00254746
			17.5	40.0967	0.00255319
			17.51	40.0928	0.00255894
			17.52	40.0889	0.0025647
			17.53	40.0851	0.00257047
			17.54	40.0812	0.00257625
			17.55	40.0774	0.00258205
			17.56	40.0736	0.00258786
			17.57	40.0698	0.00259368
			17.58	40.0659	0.00259951
			17.59	40.0621	0.00260536
			17.6	40.0583	0.00261122
			17.61	40.0545	0.0026171
			17.62	40.0507	0.00262299
			17.63	40.047	0.00262889
			17.64	40.0432	0.00263481
			17.65	40.0394	0.00264073
			17.66	40.0357	0.00264668
			17.67	40.0319	0.00265263
			17.68	40.0282	0.0026586
			17.69	40.0244	0.00266458
			17.7	40.0207	0.00267058
			17.71	40.017	0.00267658
			17.72	40.0132	0.00268261
			17.73	40.0095	0.00268864
			17.74	40.0058	0.00269469
			17.75	40.0021	0.00270076
			17.76	39.9984	0.00270683
			17.77	39.9947	0.00271292
			17.78	39.9911	0.00271903
			17.79	39.9874	0.00272514
			17.8	39.9837	0.00273128
			17.81	39.9801	0.00273742
			17.82	39.9764	0.00274358
			17.83	39.9728	0.00274975
			17.84	39.9691	0.00275594
			17.85	39.9655	0.00276214
			17.86	39.9619	0.00276836
			17.87	39.9582	0.00277458
			17.88	39.9546	0.00278083
			17.89	39.951	0.00278708
			17.9	39.9474	0.00279336
			17.91	39.9438	0.00279964
			17.92	39.9402	0.00280594
			17.93	39.9366	0.00281225
			17.94	39.9331	0.00281858
			17.95	39.9295	0.00282492
			17.96	39.9259	0.00283128
			17.97	39.9224	0.00283765
			17.98	39.9188	0.00284403
			17.99	39.9153	0.00285043
			18	39.9117	0.00285685
			18.01	39.9082	0.00286327
			18.02	39.9047	0.00286972
			18.03	39.9012	0.00287617
			18.04	39.8977	0.00288264
			18.05	39.8941	0.00288913
			18.06	39.8906	0.00289563
			18.07	39.8872	0.00290215
			18.08	39.8837	0.00290868
			18.09	39.8802	0.00291522
			18.1	39.8767	0.00292178
			18.11	39.8732	0.00292835
			18.12	39.8698	0.00293494
			18.13	39.8663	0.00294155
			18.14	39.8629	0.00294816
			18.15	39.8594	0.0029548
			18.16	39.856	0.00296145
			18.17	39.8526	0.00296811
			18.18	39.8491	0.00297479
			18.19	39.8457	0.00298148
			18.2	39.8423	0.00298819
			18.21	39.8389	0.00299491
			18.22	39.8355	0.00300165
			18.23	39.8321	0.00300841
			18.24	39.8287	0.00301517
			18.25	39.8253	0.00302196
			18.26	39.8219	0.00302876
			18.27	39.8186	0.00303557
			18.28	39.8152	0.0030424
			18.29	39.8119	0.00304925
			18.3	39.8085	0.00305611
			18.31	39.8052	0.00306299
			18.32	39.8018	0.00306988
			18.33	39.7985	0.00307678
			18.34	39.7951	0.00308371
			18.35	39.7918	0.00309065
			18.36	39.7885	0.0030976
			18.37	39.7852	0.00310457
			18.38	39.7819	0.00311155
			18.39	39.7786	0.00311855
			18.4	39.7753	0.00312557
			18.41	39.772	0.0031326
			18.42	39.7687	0.00313965
			18.43	39.7655	0.00314672
			18.44	39.7622	0.0031538
			18.45	39.7589	0.00316089
			18.46	39.7557	0.003168
			18.47	39.7524	0.00317513
			18.48	39.7492	0.00318228
			18.49	39.7459	0.00318944
			18.5	39.7427	0.00319661
			18.51	39.7395	0.00320381
			18.52	39.7362	0.00321101
			18.53	39.733	0.00321824
			18.54	39.7298	0.00322548
			18.55	39.7266	0.00323274
			18.56	39.7234	0.00324001
			18.57	39.7202	0.0032473
			18.58	39.717	0.00325461
			18.59	39.7138	0.00326193
			18.6	39.7107	0.00326927
			18.61	39.7075	0.00327663
			18.62	39.7043	0.003284
			18.63	39.7012	0.00329139
			18.64	39.698	0.00329879
			18.65	39.6948	0.00330621
			18.66	39.6917	0.00331365
			18.67	39.6886	0.00332111
			18.68	39.6854	0.00332858
			18.69	39.6823	0.00333607
			18.7	39.6792	0.00334358
			18.71	39.6761	0.0033511
			18.72	39.673	0.00335864
			18.73	39.6699	0.0033662
			18.74	39.6668	0.00337377
			18.75	39.6637	0.00338136
			18.76	39.6606	0.00338897
			18.77	39.6575	0.0033966
			18.78	39.6544	0.00340424
			18.79	39.6513	0.0034119
			18.8	39.6483	0.00341957
			18.81	39.6452	0.00342727
			18.82	39.6422	0.00343498
			18.83	39.6391	0.00344271
			18.84	39.6361	0.00345045
			18.85	39.633	0.00345822
			18.86	39.63	0.003466
			18.87	39.627	0.0034738
			18.88	39.624	0.00348161
			18.89	39.6209	0.00348945
			18.9	39.6179	0.0034973
			18.91	39.6149	0.00350517
			18.92	39.6119	0.00351305
			18.93	39.6089	0.00352096
			18.94	39.6059	0.00352888
			18.95	39.6029	0.00353682
			18.96	39.6	0.00354478
			18.97	39.597	0.00355275
			18.98	39.594	0.00356075
			18.99	39.5911	0.00356876
			19	39.5881	0.00357679
			19.01	39.5852	0.00358484
			19.02	39.5822	0.0035929
			19.03	39.5793	0.00360099
			19.04	39.5763	0.00360909
			19.05	39.5734	0.00361721
			19.06	39.5705	0.00362535
			19.07	39.5675	0.00363351
			19.08	39.5646	0.00364168
			19.09	39.5617	0.00364987
			19.1	39.5588	0.00365809
			19.11	39.5559	0.00366632
			19.12	39.553	0.00367457
			19.13	39.5501	0.00368283
			19.14	39.5472	0.00369112
			19.15	39.5444	0.00369943
			19.16	39.5415	0.00370775
			19.17	39.5386	0.00371609
			19.18	39.5358	0.00372445
			19.19	39.5329	0.00373283
			19.2	39.53	0.00374123
			19.21	39.5272	0.00374965
			19.22	39.5243	0.00375809
			19.23	39.5215	0.00376654
			19.24	39.5187	0.00377502
			19.25	39.5158	0.00378351
			19.26	39.513	0.00379202
			19.27	39.5102	0.00380056
			19.28	39.5074	0.00380911
			19.29	39.5046	0.00381768
			19.3	39.5018	0.00382627
			19.31	39.499	0.00383488
			19.32	39.4962	0.0038435
			19.33	39.4934	0.00385215
			19.34	39.4906	0.00386082
			19.35	39.4878	0.00386951
			19.36	39.4851	0.00387821
			19.37	39.4823	0.00388694
			19.38	39.4795	0.00389568
			19.39	39.4768	0.00390445
			19.4	39.474	0.00391324
			19.41	39.4713	0.00392204
			19.42	39.4685	0.00393086
			19.43	39.4658	0.00393971
			19.44	39.463	0.00394857
			19.45	39.4603	0.00395746
			19.46	39.4576	0.00396636
			19.47	39.4549	0.00397529
			19.48	39.4522	0.00398423
			19.49	39.4494	0.0039932
			19.5	39.4467	0.00400218
			19.51	39.444	0.00401118
			19.52	39.4413	0.00402021
			19.53	39.4387	0.00402926
			19.54	39.436	0.00403832
			19.55	39.4333	0.00404741
			19.56	39.4306	0.00405651
			19.57	39.4279	0.00406564
			19.58	39.4253	0.00407479
			19.59	39.4226	0.00408396
			19.6	39.42	0.00409315
			19.61	39.4173	0.00410236
			19.62	39.4147	0.00411159
			19.63	39.412	0.00412084
			19.64	39.4094	0.00413011
			19.65	39.4067	0.0041394
			19.66	39.4041	0.00414872
			19.67	39.4015	0.00415805
			19.68	39.3989	0.00416741
			19.69	39.3963	0.00417678
			19.7	39.3936	0.00418618
			19.71	39.391	0.0041956
			19.72	39.3884	0.00420504
			19.73	39.3858	0.0042145
			19.74	39.3832	0.00422398
			19.75	39.3807	0.00423349
			19.76	39.3781	0.00424301
			19.77	39.3755	0.00425256
			19.78	39.3729	0.00426213
			19.79	39.3704	0.00427172
			19.8	39.3678	0.00428133
			19.81	39.3652	0.00429096
			19.82	39.3627	0.00430062
			19.83	39.3601	0.00431029
			19.84	39.3576	0.00431999
			19.85	39.355	0.00432971
			19.86	39.3525	0.00433945
			19.87	39.35	0.00434922
			19.88	39.3474	0.004359
			19.89	39.3449	0.00436881
			19.9	39.3424	0.00437864
			19.91	39.3399	0.00438849
			19.92	39.3374	0.00439837
			19.93	39.3349	0.00440826
			19.94	39.3324	0.00441818
			19.95	39.3299	0.00442812
			19.96	39.3274	0.00443808
			19.97	39.3249	0.00444807
			19.98	39.3224	0.00445808
[truncated: 10,002 more rows]

## Sheet: ESM18
Raw Data			Growth Linked model			SFO 1		SFO2		SFO 3
Time		Atazine	time	Atrazine	Degraders	Time	Atazine	Time	Atazine	Time	Atazine
0	0	67.6958	0.01	89.919	9.02025e-05	0	74.6392	0	64.2381	0	62.5841
0	0	75.4109	0.02	89.8381	9.04055e-05	1	72.2705	1	43.2932	1	39.7254
0	0	94.0524	0.03	89.7574	9.06089e-05	2	69.977	2	29.1774	2	25.2158
0	0	109.441	0.04	89.6769	9.08127e-05	3	67.7562	3	19.6641	3	16.0058
0	0	111.77	0.05	89.5965	9.10171e-05	4	65.6059	4	13.2526	4	10.1597
0	0	72.0412	0.06	89.5162	9.12219e-05	5	63.5239	5	8.9316	5	6.44891
0	0	84.8848	0.07	89.436	9.14271e-05	6	61.5079	6	6.01945	6	4.09347
0	0	42.2152	0.08	89.3561	9.16328e-05	7	59.5559	7	4.0568	7	2.59834
0	0	33.175	0.09	89.2762	9.1839e-05	8	57.6659	8	2.73408	8	1.6493
0	0	67.6201	0.1	89.1965	9.20456e-05	9	55.8358	9	1.84263	9	1.0469
0	0	82.3154	0.11	89.117	9.22527e-05	10	54.0639	10	1.24184	10	0.664521
0	0	96.9986	0.12	89.0376	9.24603e-05	11	52.3481	11	0.836939	11	0.421807
1	1	82.9263	0.13	88.9583	9.26683e-05	12	50.6868	12	0.564055	12	0.267743
1	1	82.2121	0.14	88.8792	9.28768e-05	13	49.0783	13	0.380144	13	0.16995
1	1	67.9729	0.15	88.8002	9.30858e-05	14	47.5207	14	0.256198	14	0.107877
1	1	61.6914	0.16	88.7213	9.32953e-05	15	46.0126	15	0.172665	15	0.0684749
1	1	59.0067	0.17	88.6426	9.35052e-05	16	44.5524	16	0.116367	16	0.0434646
1	1	82.928	0.18	88.5641	9.37156e-05	17	43.1385	17	0.0784256	17	0.0275893
1	1	83.9262	0.19	88.4857	9.39264e-05	18	41.7695	18	0.0528549	18	0.0175124
1	1	87.8397	0.2	88.4074	9.41377e-05	19	40.4439	19	0.0356216	19	0.011116
1	1	88.4609	0.21	88.3292	9.43496e-05	20	39.1604	20	0.0240071	20	0.00705592
1	1	68.1088	0.22	88.2512	9.45618e-05	21	37.9176	21	0.0161796	21	0.00447876
1	1	71.2238	0.23	88.1734	9.47746e-05	22	36.7143	22	0.0109042	22	0.00284291
1	1	77.9252	0.24	88.0957	9.49879e-05	23	35.5491	23	0.0073489	23	0.00180454
3	3	83.5028	0.25	88.0181	9.52016e-05	24	34.421	24	0.00495279	24	0.00114544
3	3	71.2523	0.26	87.9407	9.54158e-05	25	33.3286	25	0.00333793	25	0.00072707
3	3	63.8082	0.27	87.8634	9.56305e-05	26	32.2709	26	0.0022496	26	0.000461509
3	3	81.0876	0.28	87.7862	9.58456e-05	27	31.2468	27	0.00151611	27	0.000292944
3	3	76.6971	0.29	87.7092	9.60613e-05	28	30.2551	28	0.00102178	28	0.000185947
3	3	61.8551	0.3	87.6323	9.62774e-05	29	29.295
3	3	65.4086	0.31	87.5556	9.6494e-05	30	28.3653
3	3	71.1342	0.32	87.479	9.67112e-05	31	27.4651
3	3	76.4147	0.33	87.4025	9.69288e-05	32	26.5935
3	3	65.1347	0.34	87.3262	9.71468e-05	33	25.7495
3	3	64.0718	0.35	87.25	9.73654e-05	34	24.9323
3	3	64.955	0.36	87.1739	9.75845e-05	35	24.1411
7	7	53.1076	0.37	87.098	9.78041e-05	36	23.375
7	7	40.015	0.38	87.0222	9.80241e-05	37	22.6332
7	7	50.7155	0.39	86.9466	9.82447e-05	38	21.9149
7	7	42.7496	0.4	86.8711	9.84657e-05	39	21.2194
7	7	48.6397	0.41	86.7957	9.86873e-05	40	20.546
7	7	48.8581	0.42	86.7205	9.89093e-05	41	19.894
7	7	44.5371	0.43	86.6453	9.91319e-05	42	19.2626
7	7	45.1696	0.44	86.5704	9.93549e-05	43	18.6513
7	7	48.5331	0.45	86.4955	9.95785e-05	44	18.0594
7	7	36.5029	0.46	86.4208	9.98025e-05	45	17.4863
7	7	46.6268	0.47	86.3463	0.000100027	46	16.9313
14	14	42.7439	0.48	86.2719	0.000100252	47	16.394
14	14	45.2662	0.49	86.1976	0.000100478	48	15.8737
14	14	43.1237	0.5	86.1234	0.000100704	49	15.37
14	14	43.4293	0.51	86.0494	0.00010093	50	14.8822
14	14	41.4284	0.52	85.9755	0.000101157	51	14.4099
14	14	42.1155	0.53	85.9017	0.000101385	52	13.9526
14	14	45.8998	0.54	85.8281	0.000101613	53	13.5098
14	14	37.658	0.55	85.7546	0.000101842	54	13.0811
14	14	39.8229	0.56	85.6812	0.000102071	55	12.6659
14	14	45.7306	0.57	85.608	0.000102301	56	12.264
14	14	43.5623	0.58	85.5349	0.000102531	57	11.8748
14	14	37.6062	0.59	85.4619	0.000102761	58	11.4979
28	28	38.0826	0.6	85.3891	0.000102993	59	11.133
28	28	39.6015	0.61	85.3164	0.000103224	60	10.7797
28	28	39.0646	0.62	85.2438	0.000103457
28	28	36.6767	0.63	85.1713	0.000103689
28	28	38.7432	0.64	85.099	0.000103923
28	28	38.012	0.65	85.0268	0.000104157
28	28	40.3963	0.66	84.9548	0.000104391
28	28	42.982	0.67	84.8829	0.000104626
28	28	38.5312	0.68	84.8111	0.000104861
28	28	37.7011	0.69	84.7394	0.000105097
28	28	36.818	0.7	84.6678	0.000105334
28	28	34.1935	0.71	84.5964	0.000105571
60	60	0.271581	0.72	84.5252	0.000105808
60	60	0.158574	0.73	84.454	0.000106046
60	60	0.258822	0.74	84.383	0.000106285
60	60	5.43161	0.75	84.3121	0.000106524
60	60	26.6185	0.76	84.2413	0.000106764
60	60	21.5624	0.77	84.1707	0.000107004
60	60	28.536	0.78	84.1001	0.000107245
60	60	2.07969	0.79	84.0297	0.000107486
60	60	5.05067	0.8	83.9595	0.000107728
60	60	28.6162	0.81	83.8893	0.00010797
60	60	16.5628	0.82	83.8193	0.000108213
0	63	51.8573	0.83	83.7495	0.000108457
0	63	58.5878	0.84	83.6797	0.000108701
0	63	65.2271	0.85	83.6101	0.000108945
0	63	57.6528	0.86	83.5405	0.00010919
0	63	87.177	0.87	83.4712	0.000109436
0	63	65.1326	0.88	83.4019	0.000109682
0	63	95.1631	0.89	83.3328	0.000109929
0	63	60.9488	0.9	83.2638	0.000110176
0	63	51.7543	0.91	83.1949	0.000110424
0	63	55.6968	0.92	83.1261	0.000110673
0	63	47.2617	0.93	83.0575	0.000110922
0	63	47.3259	0.94	82.989	0.000111171
1	64	66.9387	0.95	82.9206	0.000111421
1	64	36.3476	0.96	82.8523	0.000111672
1	64	52.7382	0.97	82.7842	0.000111923
1	64	25.2917	0.98	82.7161	0.000112175
1	64	85.6413	0.99	82.6482	0.000112428
1	64	51.309	1	82.5804	0.000112681
1	64	62.6741	1.01	82.5128	0.000112934
1	64	36.7288	1.02	82.4453	0.000113188
1	64	46.1733	1.03	82.3778	0.000113443
1	64	28.8627	1.04	82.3105	0.000113698
1	64	51.0482	1.05	82.2434	0.000113954
1	64	30.5377	1.06	82.1763	0.00011421
3	66	17.9628	1.07	82.1094	0.000114467
3	66	15.2201	1.08	82.0426	0.000114725
3	66	31.4626	1.09	81.9759	0.000114983
3	66	2.37917	1.1	81.9093	0.000115242
3	66	55.5029	1.11	81.8429	0.000115501
3	66	2.51028	1.12	81.7765	0.000115761
3	66	43.5152	1.13	81.7103	0.000116021
3	66	1.85339	1.14	81.6442	0.000116282
3	66	8.39885	1.15	81.5783	0.000116544
3	66	2.52574	1.16	81.5124	0.000116806
3	66	26.4249	1.17	81.4467	0.000117069
3	66	2.14777	1.18	81.3811	0.000117332
7	70	1.07817	1.19	81.3156	0.000117596
7	70	0.886869	1.2	81.2502	0.000117861
7	70	1.36667	1.21	81.1849	0.000118126
7	70	1.23216	1.22	81.1198	0.000118392
7	70	4.01631	1.23	81.0547	0.000118658
7	70	1.47224	1.24	80.9898	0.000118925
7	70	2.21359	1.25	80.925	0.000119193
7	70	1.1433	1.26	80.8603	0.000119461
7	70	0.899225	1.27	80.7958	0.00011973
7	70	1.26089	1.28	80.7313	0.000119999
7	70	1.90085	1.29	80.667	0.000120269
7	70	1.42596	1.3	80.6028	0.00012054
16	79	0.468695	1.31	80.5387	0.000120811
16	79	0.582371	1.32	80.4747	0.000121083
16	79	0.374257	1.33	80.4108	0.000121355
16	79	0.655824	1.34	80.3471	0.000121628
16	79	0.837705	1.35	80.2834	0.000121902
16	79	0.585869	1.36	80.2199	0.000122176
16	79	0.638335	1.37	80.1565	0.000122451
16	79	0.40049	1.38	80.0932	0.000122727
16	79	0.405736	1.39	80.03	0.000123003
16	79	0.466946	1.4	79.9669	0.00012328
16	79	1.70689	1.41	79.904	0.000123557
16	79	0.589367	1.42	79.8411	0.000123835
28	91	0.504587	1.43	79.7784	0.000124114
28	91	0.528372	1.44	79.7158	0.000124393
28	91	0.59633	1.45	79.6533	0.000124673
28	91	0.557255	1.46	79.5909	0.000124953
28	91	0.659191	1.47	79.5286	0.000125235
28	91	0.577642	1.48	79.4664	0.000125516
28	91	0.810398	1.49	79.4044	0.000125799
28	91	0.506286	1.5	79.3424	0.000126082
28	91	0.547061	1.51	79.2806	0.000126365
28	91	0.482501	1.52	79.2189	0.00012665
28	91	0.682977	1.53	79.1573	0.000126935
28	91	0.713558	1.54	79.0958	0.00012722
0	92	61.9098	1.55	79.0344	0.000127507
0	92	61.7439	1.56	78.9731	0.000127793
0	92	52.4272	1.57	78.9119	0.000128081
0	92	75.3845	1.58	78.8509	0.000128369
0	92	43.2934	1.59	78.7899	0.000128658
0	92	55.3629	1.6	78.7291	0.000128947
1	93	54.8813	1.61	78.6683	0.000129238
1	93	40.0507	1.62	78.6077	0.000129528
1	93	55.8149	1.63	78.5472	0.00012982
1	93	46.3446	1.64	78.4868	0.000130112
1	93	53.743	1.65	78.4265	0.000130405
1	93	46.7857	1.66	78.3663	0.000130698
3	95	15.804	1.67	78.3062	0.000130992
3	95	6.47414	1.68	78.2463	0.000131287
3	95	16.6187	1.69	78.1864	0.000131582
3	95	6.58988	1.7	78.1266	0.000131878
3	95	2.04548	1.71	78.067	0.000132175
3	95	1.47663	1.72	78.0075	0.000132472
8	100	0.301842	1.73	77.948	0.000132771
8	100	0.555843	1.74	77.8887	0.000133069
8	100	0.583809	1.75	77.8295	0.000133369
8	100	0.590564	1.76	77.7704	0.000133669
8	100	0.218693	1.77	77.7114	0.00013397
8	100	0.323091	1.78	77.6525	0.000134271
14	106	0.143837	1.79	77.5937	0.000134573
14	106	0.181442	1.8	77.535	0.000134876
14	106	0.123734	1.81	77.4764	0.000135179
14	106	0.116679	1.82	77.4179	0.000135483
14	106	0.29076	1.83	77.3595	0.000135788
14	106	0.208133	1.84	77.3013	0.000136094
28	120	0.235728	1.85	77.2431	0.0001364
28	120	0.241831	1.86	77.185	0.000136707
28	120	0.236491	1.87	77.1271	0.000137015
28	120	0.350159	1.88	77.0692	0.000137323
28	120	0.470693	1.89	77.0115	0.000137632
28	120	0.290655	1.9	76.9539	0.000137941
			1.91	76.8963	0.000138252
			1.92	76.8389	0.000138563
			1.93	76.7816	0.000138875
			1.94	76.7243	0.000139187
			1.95	76.6672	0.0001395
			1.96	76.6102	0.000139814
			1.97	76.5533	0.000140129
			1.98	76.4964	0.000140444
			1.99	76.4397	0.00014076
			2	76.3831	0.000141077
			2.01	76.3266	0.000141394
			2.02	76.2702	0.000141712
			2.03	76.2139	0.000142031
			2.04	76.1577	0.000142351
			2.05	76.1016	0.000142671
			2.06	76.0456	0.000142992
			2.07	75.9896	0.000143314
			2.08	75.9338	0.000143636
			2.09	75.8781	0.000143959
			2.1	75.8225	0.000144283
			2.11	75.767	0.000144608
			2.12	75.7116	0.000144933
			2.13	75.6563	0.000145259
			2.14	75.6011	0.000145586
			2.15	75.546	0.000145914
			2.16	75.491	0.000146242
			2.17	75.4361	0.000146571
			2.18	75.3813	0.000146901
			2.19	75.3266	0.000147231
			2.2	75.272	0.000147563
			2.21	75.2174	0.000147895
			2.22	75.163	0.000148228
			2.23	75.1087	0.000148561
			2.24	75.0545	0.000148895
			2.25	75.0004	0.00014923
			2.26	74.9463	0.000149566
			2.27	74.8924	0.000149903
			2.28	74.8386	0.00015024
			2.29	74.7848	0.000150578
			2.3	74.7312	0.000150917
			2.31	74.6777	0.000151256
			2.32	74.6242	0.000151597
			2.33	74.5709	0.000151938
			2.34	74.5176	0.00015228
			2.35	74.4645	0.000152622
			2.36	74.4114	0.000152966
			2.37	74.3584	0.00015331
			2.38	74.3056	0.000153655
			2.39	74.2528	0.000154
			2.4	74.2001	0.000154347
			2.41	74.1475	0.000154694
			2.42	74.095	0.000155042
			2.43	74.0426	0.000155391
			2.44	73.9903	0.000155741
			2.45	73.9381	0.000156091
			2.46	73.886	0.000156442
			2.47	73.834	0.000156794
			2.48	73.7821	0.000157147
			2.49	73.7302	0.000157501
			2.5	73.6785	0.000157855
			2.51	73.6268	0.00015821
			2.52	73.5753	0.000158566
			2.53	73.5238	0.000158923
			2.54	73.4724	0.000159281
			2.55	73.4212	0.000159639
			2.56	73.37	0.000159998
			2.57	73.3189	0.000160358
			2.58	73.2679	0.000160719
			2.59	73.217	0.000161081
			2.6	73.1662	0.000161443
			2.61	73.1154	0.000161806
			2.62	73.0648	0.00016217
			2.63	73.0142	0.000162535
			2.64	72.9638	0.000162901
			2.65	72.9134	0.000163267
			2.66	72.8632	0.000163635
			2.67	72.813	0.000164003
			2.68	72.7629	0.000164372
			2.69	72.7129	0.000164742
			2.7	72.663	0.000165113
			2.71	72.6131	0.000165484
			2.72	72.5634	0.000165856
			2.73	72.5138	0.00016623
			2.74	72.4642	0.000166604
			2.75	72.4148	0.000166978
			2.76	72.3654	0.000167354
			2.77	72.3161	0.000167731
			2.78	72.2669	0.000168108
			2.79	72.2178	0.000168486
			2.8	72.1688	0.000168865
			2.81	72.1198	0.000169245
			2.82	72.071	0.000169626
			2.83	72.0222	0.000170008
			2.84	71.9736	0.00017039
			2.85	71.925	0.000170774
			2.86	71.8765	0.000171158
			2.87	71.8281	0.000171543
			2.88	71.7797	0.000171929
			2.89	71.7315	0.000172316
			2.9	71.6834	0.000172704
			2.91	71.6353	0.000173092
			2.92	71.5873	0.000173482
			2.93	71.5394	0.000173872
			2.94	71.4916	0.000174263
			2.95	71.4439	0.000174655
			2.96	71.3963	0.000175048
			2.97	71.3487	0.000175442
			2.98	71.3013	0.000175837
			2.99	71.2539	0.000176232
			3	71.2066	0.000176629
			3.01	71.1594	0.000177026
			3.02	71.1123	0.000177425
			3.03	71.0653	0.000177824
			3.04	71.0183	0.000178224
			3.05	70.9715	0.000178625
			3.06	70.9247	0.000179027
			3.07	70.878	0.00017943
			3.08	70.8314	0.000179833
			3.09	70.7848	0.000180238
			3.1	70.7384	0.000180644
			3.11	70.692	0.00018105
			3.12	70.6458	0.000181457
			3.13	70.5996	0.000181866
			3.14	70.5535	0.000182275
			3.15	70.5074	0.000182685
			3.16	70.4615	0.000183096
			3.17	70.4156	0.000183508
			3.18	70.3698	0.000183921
			3.19	70.3241	0.000184335
			3.2	70.2785	0.00018475
			3.21	70.233	0.000185165
			3.22	70.1875	0.000185582
			3.23	70.1422	0.000185999
			3.24	70.0969	0.000186418
			3.25	70.0517	0.000186837
			3.26	70.0065	0.000187258
			3.27	69.9615	0.000187679
			3.28	69.9165	0.000188101
			3.29	69.8716	0.000188525
			3.3	69.8268	0.000188949
			3.31	69.7821	0.000189374
			3.32	69.7375	0.0001898
			3.33	69.6929	0.000190227
			3.34	69.6484	0.000190655
			3.35	69.604	0.000191084
			3.36	69.5597	0.000191514
			3.37	69.5155	0.000191945
			3.38	69.4713	0.000192377
			3.39	69.4272	0.00019281
			3.4	69.3832	0.000193243
			3.41	69.3393	0.000193678
			3.42	69.2955	0.000194114
			3.43	69.2517	0.000194551
			3.44	69.208	0.000194988
			3.45	69.1644	0.000195427
			3.46	69.1209	0.000195867
			3.47	69.0774	0.000196308
			3.48	69.034	0.000196749
			3.49	68.9907	0.000197192
			3.5	68.9475	0.000197636
			3.51	68.9044	0.00019808
			3.52	68.8613	0.000198526
			3.53	68.8183	0.000198973
			3.54	68.7754	0.00019942
			3.55	68.7326	0.000199869
			3.56	68.6898	0.000200319
			3.57	68.6472	0.000200769
			3.58	68.6046	0.000201221
			3.59	68.562	0.000201674
			3.6	68.5196	0.000202128
			3.61	68.4772	0.000202583
			3.62	68.4349	0.000203038
			3.63	68.3927	0.000203495
			3.64	68.3506	0.000203953
			3.65	68.3085	0.000204412
			3.66	68.2665	0.000204872
			3.67	68.2246	0.000205333
			3.68	68.1828	0.000205795
			3.69	68.141	0.000206258
			3.7	68.0993	0.000206722
			3.71	68.0577	0.000207187
			3.72	68.0161	0.000207653
			3.73	67.9747	0.00020812
			3.74	67.9333	0.000208589
			3.75	67.892	0.000209058
			3.76	67.8507	0.000209528
			3.77	67.8096	0.00021
			3.78	67.7685	0.000210472
			3.79	67.7274	0.000210946
			3.8	67.6865	0.000211421
			3.81	67.6456	0.000211896
			3.82	67.6048	0.000212373
			3.83	67.5641	0.000212851
			3.84	67.5234	0.00021333
			3.85	67.4829	0.00021381
			3.86	67.4424	0.000214291
			3.87	67.4019	0.000214773
			3.88	67.3616	0.000215256
			3.89	67.3213	0.000215741
			3.9	67.2811	0.000216226
			3.91	67.2409	0.000216712
			3.92	67.2008	0.0002172
			3.93	67.1608	0.000217689
			3.94	67.1209	0.000218179
			3.95	67.0811	0.000218669
			3.96	67.0413	0.000219161
			3.97	67.0016	0.000219655
			3.98	66.9619	0.000220149
			3.99	66.9224	0.000220644
			4	66.8829	0.000221141
			4.01	66.8434	0.000221638
			4.02	66.8041	0.000222137
			4.03	66.7648	0.000222637
			4.04	66.7256	0.000223138
			4.05	66.6864	0.00022364
			4.06	66.6473	0.000224143
			4.07	66.6083	0.000224647
			4.08	66.5694	0.000225153
			4.09	66.5305	0.000225659
			4.1	66.4918	0.000226167
			4.11	66.453	0.000226676
			4.12	66.4144	0.000227186
			4.13	66.3758	0.000227697
			4.14	66.3373	0.000228209
			4.15	66.2988	0.000228723
			4.16	66.2604	0.000229237
			4.17	66.2221	0.000229753
			4.18	66.1839	0.00023027
			4.19	66.1457	0.000230788
			4.2	66.1076	0.000231308
			4.21	66.0696	0.000231828
			4.22	66.0316	0.00023235
			4.23	65.9937	0.000232872
			4.24	65.9559	0.000233396
			4.25	65.9181	0.000233921
			4.26	65.8805	0.000234448
			4.27	65.8428	0.000234975
			4.28	65.8053	0.000235504
			4.29	65.7678	0.000236034
			4.3	65.7304	0.000236565
			4.31	65.693	0.000237097
			4.32	65.6557	0.000237631
			4.33	65.6185	0.000238165
			4.34	65.5813	0.000238701
			4.35	65.5443	0.000239238
			4.36	65.5072	0.000239777
			4.37	65.4703	0.000240316
			4.38	65.4334	0.000240857
			4.39	65.3966	0.000241399
			4.4	65.3598	0.000241942
			4.41	65.3231	0.000242486
			4.42	65.2865	0.000243032
			4.43	65.2499	0.000243579
			4.44	65.2135	0.000244127
			4.45	65.177	0.000244676
			4.46	65.1407	0.000245227
			4.47	65.1044	0.000245778
			4.48	65.0681	0.000246331
			4.49	65.032	0.000246886
			4.5	64.9959	0.000247441
			4.51	64.9598	0.000247998
			4.52	64.9239	0.000248556
			4.53	64.888	0.000249115
			4.54	64.8521	0.000249676
			4.55	64.8164	0.000250237
			4.56	64.7806	0.0002508
			4.57	64.745	0.000251365
			4.58	64.7094	0.00025193
			4.59	64.6739	0.000252497
			4.6	64.6384	0.000253065
			4.61	64.603	0.000253635
			4.62	64.5677	0.000254205
			4.63	64.5325	0.000254777
			4.64	64.4973	0.00025535
			4.65	64.4621	0.000255925
			4.66	64.427	0.000256501
			4.67	64.392	0.000257078
			4.68	64.3571	0.000257656
			4.69	64.3222	0.000258236
			4.7	64.2874	0.000258817
			4.71	64.2526	0.000259399
			4.72	64.2179	0.000259983
			4.73	64.1833	0.000260568
			4.74	64.1487	0.000261154
			4.75	64.1142	0.000261742
			4.76	64.0797	0.000262331
			4.77	64.0454	0.000262921
			4.78	64.011	0.000263513
			4.79	63.9768	0.000264106
			4.8	63.9426	0.0002647
			4.81	63.9084	0.000265295
			4.82	63.8744	0.000265892
			4.83	63.8403	0.000266491
			4.84	63.8064	0.00026709
			4.85	63.7725	0.000267691
			4.86	63.7386	0.000268293
			4.87	63.7049	0.000268897
			4.88	63.6712	0.000269502
			4.89	63.6375	0.000270109
			4.9	63.6039	0.000270716
			4.91	63.5704	0.000271325
			4.92	63.5369	0.000271936
			4.93	63.5035	0.000272548
			4.94	63.4702	0.000273161
			4.95	63.4369	0.000273776
			4.96	63.4036	0.000274392
			4.97	63.3705	0.000275009
			4.98	63.3374	0.000275628
			4.99	63.3043	0.000276248
			5	63.2713	0.000276869
			5.01	63.2384	0.000277492
			5.02	63.2055	0.000278117
			5.03	63.1727	0.000278742
			5.04	63.1399	0.00027937
			5.05	63.1072	0.000279998
			5.06	63.0746	0.000280628
			5.07	63.042	0.00028126
			5.08	63.0095	0.000281892
			5.09	62.977	0.000282527
			5.1	62.9446	0.000283162
			5.11	62.9123	0.0002838
			5.12	62.88	0.000284438
			5.13	62.8478	0.000285078
			5.14	62.8156	0.000285719
			5.15	62.7835	0.000286362
			5.16	62.7514	0.000287007
			5.17	62.7194	0.000287652
			5.18	62.6875	0.0002883
			5.19	62.6556	0.000288948
			5.2	62.6238	0.000289598
			5.21	62.592	0.00029025
			5.22	62.5603	0.000290903
			5.23	62.5286	0.000291558
			5.24	62.497	0.000292214
			5.25	62.4655	0.000292871
			5.26	62.434	0.00029353
			5.27	62.4026	0.000294191
			5.28	62.3712	0.000294852
			5.29	62.3399	0.000295516
			5.3	62.3087	0.000296181
			5.31	62.2775	0.000296847
			5.32	62.2463	0.000297515
			5.33	62.2152	0.000298185
			5.34	62.1842	0.000298855
			5.35	62.1532	0.000299528
			5.36	62.1223	0.000300202
			5.37	62.0914	0.000300877
			5.38	62.0606	0.000301554
			5.39	62.0298	0.000302233
			5.4	61.9991	0.000302913
			5.41	61.9685	0.000303594
			5.42	61.9379	0.000304277
			5.43	61.9074	0.000304962
			5.44	61.8769	0.000305648
			5.45	61.8465	0.000306336
			5.46	61.8161	0.000307025
			5.47	61.7858	0.000307716
			5.48	61.7555	0.000308408
			5.49	61.7253	0.000309102
			5.5	61.6952	0.000309798
			5.51	61.6651	0.000310495
			5.52	61.635	0.000311193
			5.53	61.605	0.000311894
			5.54	61.5751	0.000312595
			5.55	61.5452	0.000313299
			5.56	61.5154	0.000314004
			5.57	61.4856	0.00031471
			5.58	61.4559	0.000315418
			5.59	61.4262	0.000316128
			5.6	61.3966	0.000316839
			5.61	61.367	0.000317552
			5.62	61.3375	0.000318267
			5.63	61.3081	0.000318983
			5.64	61.2787	0.0003197
			5.65	61.2493	0.00032042
			5.66	61.22	0.000321141
			5.67	61.1908	0.000321863
			5.68	61.1616	0.000322587
			5.69	61.1324	0.000323313
			5.7	61.1034	0.000324041
			5.71	61.0743	0.00032477
			5.72	61.0453	0.0003255
			5.73	61.0164	0.000326233
			5.74	60.9875	0.000326967
			5.75	60.9587	0.000327703
			5.76	60.9299	0.00032844
			5.77	60.9012	0.000329179
			5.78	60.8725	0.00032992
			5.79	60.8439	0.000330662
			5.8	60.8154	0.000331406
			5.81	60.7868	0.000332152
			5.82	60.7584	0.000332899
			5.83	60.73	0.000333648
			5.84	60.7016	0.000334399
			5.85	60.6733	0.000335151
			5.86	60.645	0.000335905
			5.87	60.6168	0.000336661
			5.88	60.5887	0.000337418
			5.89	60.5605	0.000338178
			5.9	60.5325	0.000338938
			5.91	60.5045	0.000339701
			5.92	60.4765	0.000340465
			5.93	60.4486	0.000341231
			5.94	60.4208	0.000341999
			5.95	60.3929	0.000342769
			5.96	60.3652	0.00034354
			5.97	60.3375	0.000344313
			5.98	60.3098	0.000345088
			5.99	60.2822	0.000345864
			6	60.2547	0.000346642
			6.01	60.2272	0.000347422
			6.02	60.1997	0.000348204
			6.03	60.1723	0.000348987
			6.04	60.1449	0.000349773
			6.05	60.1176	0.00035056
			6.06	60.0904	0.000351348
			6.07	60.0631	0.000352139
			6.08	60.036	0.000352931
			6.09	60.0089	0.000353725
			6.1	59.9818	0.000354521
			6.11	59.9548	0.000355319
			6.12	59.9278	0.000356118
			6.13	59.9009	0.00035692
			6.14	59.874	0.000357723
			6.15	59.8472	0.000358527
			6.16	59.8204	0.000359334
			6.17	59.7937	0.000360143
			6.18	59.767	0.000360953
			6.19	59.7404	0.000361765
			6.2	59.7138	0.000362579
			6.21	59.6873	0.000363395
			6.22	59.6608	0.000364213
			6.23	59.6343	0.000365032
			6.24	59.6079	0.000365853
			6.25	59.5816	0.000366677
			6.26	59.5553	0.000367502
			6.27	59.529	0.000368328
			6.28	59.5028	0.000369157
			6.29	59.4767	0.000369988
			6.3	59.4506	0.00037082
			6.31	59.4245	0.000371655
			6.32	59.3985	0.000372491
			6.33	59.3725	0.000373329
			6.34	59.3466	0.000374169
			6.35	59.3207	0.000375011
			6.36	59.2949	0.000375855
			6.37	59.2691	0.0003767
			6.38	59.2434	0.000377548
			6.39	59.2177	0.000378397
			6.4	59.192	0.000379249
			6.41	59.1664	0.000380102
			6.42	59.1409	0.000380957
			6.43	59.1154	0.000381814
			6.44	59.0899	0.000382673
			6.45	59.0645	0.000383534
			6.46	59.0392	0.000384397
			6.47	59.0138	0.000385262
			6.48	58.9886	0.000386129
			6.49	58.9633	0.000386998
			6.5	58.9381	0.000387869
			6.51	58.913	0.000388741
			6.52	58.8879	0.000389616
			6.53	58.8628	0.000390493
			6.54	58.8378	0.000391371
			6.55	58.8129	0.000392252
			6.56	58.788	0.000393134
			6.57	58.7631	0.000394019
			6.58	58.7383	0.000394906
			6.59	58.7135	0.000395794
			6.6	58.6887	0.000396685
			6.61	58.6641	0.000397577
			6.62	58.6394	0.000398472
			6.63	58.6148	0.000399368
			6.64	58.5902	0.000400267
			6.65	58.5657	0.000401167
			6.66	58.5413	0.00040207
			6.67	58.5168	0.000402975
			6.68	58.4924	0.000403881
			6.69	58.4681	0.00040479
			6.7	58.4438	0.000405701
			6.71	58.4196	0.000406614
			6.72	58.3954	0.000407529
			6.73	58.3712	0.000408446
			6.74	58.3471	0.000409365
			6.75	58.323	0.000410286
			6.76	58.299	0.000411209
			6.77	58.275	0.000412134
			6.78	58.251	0.000413061
			6.79	58.2271	0.000413991
			6.8	58.2032	0.000414922
			6.81	58.1794	0.000415856
			6.82	58.1556	0.000416791
			6.83	58.1319	0.000417729
			6.84	58.1082	0.000418669
			6.85	58.0846	0.000419611
			6.86	58.061	0.000420555
			6.87	58.0374	0.000421501
			6.88	58.0139	0.00042245
			6.89	57.9904	0.0004234
			6.9	57.967	0.000424353
			6.91	57.9436	0.000425308
			6.92	57.9202	0.000426265
			6.93	57.8969	0.000427224
			6.94	57.8736	0.000428185
			6.95	57.8504	0.000429149
			6.96	57.8272	0.000430114
			6.97	57.8041	0.000431082
			6.98	57.781	0.000432052
			6.99	57.7579	0.000433024
			7	57.7349	0.000433998
			7.01	57.7119	0.000434975
			7.02	57.689	0.000435953
			7.03	57.6661	0.000436934
			7.04	57.6432	0.000437917
			7.05	57.6204	0.000438903
			7.06	57.5977	0.00043989
			7.07	57.5749	0.00044088
			7.08	57.5522	0.000441872
			7.09	57.5296	0.000442866
			7.1	57.507	0.000443863
			7.11	57.4844	0.000444861
			7.12	57.4619	0.000445862
			7.13	57.4394	0.000446865
			7.14	57.417	0.000447871
			7.15	57.3946	0.000448879
			7.16	57.3722	0.000449889
			7.17	57.3499	0.000450901
			7.18	57.3276	0.000451915
			7.19	57.3053	0.000452932
			7.2	57.2831	0.000453951
			7.21	57.261	0.000454973
			7.22	57.2388	0.000455996
			7.23	57.2168	0.000457022
			7.24	57.1947	0.000458051
			7.25	57.1727	0.000459081
			7.26	57.1507	0.000460114
			7.27	57.1288	0.000461149
			7.28	57.1069	0.000462187
			7.29	57.0851	0.000463227
			7.3	57.0633	0.000464269
			7.31	57.0415	0.000465314
			7.32	57.0198	0.000466361
			7.33	56.9981	0.00046741
			7.34	56.9764	0.000468462
			7.35	56.9548	0.000469516
			7.36	56.9332	0.000470572
			7.37	56.9117	0.000471631
			7.38	56.8902	0.000472692
			7.39	56.8687	0.000473756
			7.4	56.8473	0.000474822
			7.41	56.8259	0.00047589
			7.42	56.8046	0.000476961
			7.43	56.7833	0.000478034
			7.44	56.762	0.00047911
			7.45	56.7408	0.000480188
			7.46	56.7196	0.000481268
			7.47	56.6985	0.000482351
			7.48	56.6773	0.000483436
			7.49	56.6563	0.000484524
			7.5	56.6352	0.000485614
			7.51	56.6142	0.000486707
			7.52	56.5933	0.000487802
			7.53	56.5723	0.000488899
			7.54	56.5515	0.000489999
			7.55	56.5306	0.000491102
			7.56	56.5098	0.000492207
			7.57	56.489	0.000493314
			7.58	56.4683	0.000494424
			7.59	56.4476	0.000495537
			7.6	56.4269	0.000496652
			7.61	56.4063	0.000497769
			7.62	56.3857	0.000498889
			7.63	56.3652	0.000500012
			7.64	56.3446	0.000501137
			7.65	56.3242	0.000502264
			7.66	56.3037	0.000503394
			7.67	56.2833	0.000504527
			7.68	56.263	0.000505662
			7.69	56.2426	0.0005068
			7.7	56.2223	0.00050794
			7.71	56.2021	0.000509083
			7.72	56.1818	0.000510228
			7.73	56.1617	0.000511376
			7.74	56.1415	0.000512527
			7.75	56.1214	0.00051368
			7.76	56.1013	0.000514836
			7.77	56.0813	0.000515994
			7.78	56.0613	0.000517155
			7.79	56.0413	0.000518319
			7.8	56.0214	0.000519485
			7.81	56.0015	0.000520654
			7.82	55.9816	0.000521825
			7.83	55.9618	0.000523
			7.84	55.942	0.000524176
			7.85	55.9223	0.000525356
			7.86	55.9025	0.000526538
			7.87	55.8829	0.000527722
			7.88	55.8632	0.00052891
			7.89	55.8436	0.0005301
			7.9	55.824	0.000531293
			7.91	55.8045	0.000532488
			7.92	55.785	0.000533686
			7.93	55.7655	0.000534887
			7.94	55.7461	0.00053609
			7.95	55.7267	0.000537297
			7.96	55.7073	0.000538506
			7.97	55.688	0.000539717
			7.98	55.6687	0.000540932
			7.99	55.6494	0.000542149
			8	55.6302	0.000543368
			8.01	55.611	0.000544591
			8.02	55.5918	0.000545816
			8.03	55.5727	0.000547044
			8.04	55.5536	0.000548275
			8.05	55.5346	0.000549509
			8.06	55.5155	0.000550745
			8.07	55.4966	0.000551985
			8.08	55.4776	0.000553226
			8.09	55.4587	0.000554471
			8.1	55.4398	0.000555719
			8.11	55.421	0.000556969
			8.12	55.4021	0.000558222
			8.13	55.3834	0.000559478
			8.14	55.3646	0.000560737
			8.15	55.3459	0.000561999
			8.16	55.3272	0.000563263
			8.17	55.3086	0.000564531
			8.18	55.2899	0.000565801
			8.19	55.2714	0.000567074
			8.2	55.2528	0.00056835
			8.21	55.2343	0.000569629
			8.22	55.2158	0.00057091
			8.23	55.1974	0.000572195
			8.24	55.179	0.000573482
			8.25	55.1606	0.000574773
			8.26	55.1422	0.000576066
			8.27	55.1239	0.000577362
			8.28	55.1056	0.000578661
			8.29	55.0874	0.000579963
			8.3	55.0692	0.000581268
			8.31	55.051	0.000582576
			8.32	55.0328	0.000583887
			8.33	55.0147	0.0005852
			8.34	54.9966	0.000586517
			8.35	54.9786	0.000587837
			8.36	54.9606	0.000589159
			8.37	54.9426	0.000590485
			8.38	54.9246	0.000591814
			8.39	54.9067	0.000593145
			8.4	54.8888	0.00059448
			8.41	54.8709	0.000595817
			8.42	54.8531	0.000597158
			8.43	54.8353	0.000598501
			8.44	54.8175	0.000599848
			8.45	54.7998	0.000601198
			8.46	54.7821	0.00060255
			8.47	54.7644	0.000603906
			8.48	54.7468	0.000605265
			8.49	54.7292	0.000606627
			8.5	54.7116	0.000607992
			8.51	54.6941	0.00060936
			8.52	54.6766	0.000610731
			8.53	54.6591	0.000612105
			8.54	54.6417	0.000613482
			8.55	54.6242	0.000614863
			8.56	54.6069	0.000616246
			8.57	54.5895	0.000617633
			8.58	54.5722	0.000619022
			8.59	54.5549	0.000620415
			8.6	54.5376	0.000621811
			8.61	54.5204	0.00062321
			8.62	54.5032	0.000624612
			8.63	54.486	0.000626018
			8.64	54.4689	0.000627426
			8.65	54.4518	0.000628838
			8.66	54.4347	0.000630253
			8.67	54.4177	0.000631671
			8.68	54.4007	0.000633092
			8.69	54.3837	0.000634517
			8.7	54.3667	0.000635944
			8.71	54.3498	0.000637375
			8.72	54.3329	0.000638809
			8.73	54.3161	0.000640246
			8.74	54.2992	0.000641687
			8.75	54.2824	0.000643131
			8.76	54.2657	0.000644578
			8.77	54.2489	0.000646028
			8.78	54.2322	0.000647482
			8.79	54.2155	0.000648939
			8.8	54.1989	0.000650399
			8.81	54.1823	0.000651862
			8.82	54.1657	0.000653329
			8.83	54.1491	0.000654799
			8.84	54.1326	0.000656272
			8.85	54.1161	0.000657749
			8.86	54.0996	0.000659229
			8.87	54.0832	0.000660712
			8.88	54.0668	0.000662198
			8.89	54.0504	0.000663688
			8.9	54.034	0.000665182
			8.91	54.0177	0.000666678
			8.92	54.0014	0.000668178
			8.93	53.9852	0.000669682
			8.94	53.9689	0.000671189
			8.95	53.9527	0.000672699
			8.96	53.9365	0.000674212
			8.97	53.9204	0.000675729
			8.98	53.9043	0.00067725
			8.99	53.8882	0.000678773
			9	53.8721	0.000680301
			9.01	53.8561	0.000681831
			9.02	53.8401	0.000683366
			9.03	53.8241	0.000684903
			9.04	53.8082	0.000686444
			9.05	53.7922	0.000687989
			9.06	53.7764	0.000689537
			9.07	53.7605	0.000691088
			9.08	53.7447	0.000692643
			9.09	53.7289	0.000694201
			9.1	53.7131	0.000695763
			9.11	53.6973	0.000697329
			9.12	53.6816	0.000698898
			9.13	53.6659	0.00070047
			9.14	53.6503	0.000702046
			9.15	53.6346	0.000703626
			9.16	53.619	0.000705209
			9.17	53.6035	0.000706796
			9.18	53.5879	0.000708386
			9.19	53.5724	0.00070998
			9.2	53.5569	0.000711578
			9.21	53.5414	0.000713179
			9.22	53.526	0.000714783
			9.23	53.5106	0.000716392
			9.24	53.4952	0.000718003
			9.25	53.4799	0.000719619
			9.26	53.4645	0.000721238
			9.27	53.4492	0.000722861
			9.28	53.434	0.000724487
			9.29	53.4187	0.000726117
			9.3	53.4035	0.000727751
			9.31	53.3883	0.000729389
			9.32	53.3731	0.00073103
			9.33	53.358	0.000732675
			9.34	53.3429	0.000734323
			9.35	53.3278	0.000735975
			9.36	53.3128	0.000737631
			9.37	53.2977	0.000739291
			9.38	53.2827	0.000740954
			9.39	53.2678	0.000742621
			9.4	53.2528	0.000744292
			9.41	53.2379	0.000745967
			9.42	53.223	0.000747645
			9.43	53.2081	0.000749328
			9.44	53.1933	0.000751014
			9.45	53.1785	0.000752703
			9.46	53.1637	0.000754397
			9.47	53.149	0.000756094
			9.48	53.1342	0.000757796
			9.49	53.1195	0.000759501
			9.5	53.1048	0.000761209
			9.51	53.0902	0.000762922
			9.52	53.0756	0.000764639
			9.53	53.061	0.000766359
			9.54	53.0464	0.000768084
			9.55	53.0318	0.000769812
			9.56	53.0173	0.000771544
			9.57	53.0028	0.00077328
			9.58	52.9884	0.00077502
			9.59	52.9739	0.000776763
			9.6	52.9595	0.000778511
			9.61	52.9451	0.000780263
			9.62	52.9307	0.000782018
			9.63	52.9164	0.000783778
			9.64	52.9021	0.000785541
			9.65	52.8878	0.000787309
			9.66	52.8735	0.00078908
			9.67	52.8593	0.000790856
			9.68	52.8451	0.000792635
			9.69	52.8309	0.000794419
			9.7	52.8167	0.000796206
			9.71	52.8026	0.000797998
			9.72	52.7885	0.000799793
			9.73	52.7744	0.000801593
			9.74	52.7604	0.000803396
			9.75	52.7463	0.000805204
			9.76	52.7323	0.000807015
			9.77	52.7183	0.000808831
			9.78	52.7044	0.000810651
			9.79	52.6904	0.000812475
			9.8	52.6765	0.000814303
			9.81	52.6627	0.000816135
			9.82	52.6488	0.000817972
			9.83	52.635	0.000819812
			9.84	52.6212	0.000821657
			9.85	52.6074	0.000823505
			9.86	52.5936	0.000825358
			9.87	52.5799	0.000827215
			9.88	52.5662	0.000829077
			9.89	52.5525	0.000830942
			9.9	52.5388	0.000832812
			9.91	52.5252	0.000834685
			9.92	52.5116	0.000836564
			9.93	52.498	0.000838446
			9.94	52.4844	0.000840332
			9.95	52.4709	0.000842223
			9.96	52.4574	0.000844118
			9.97	52.4439	0.000846017
			9.98	52.4304	0.000847921
			9.99	52.417	0.000849829
			10	52.4036	0.000851741
			10.01	52.3902	0.000853657
			10.02	52.3768	0.000855578
			10.03	52.3635	0.000857503
			10.04	52.3502	0.000859432
			10.05	52.3369	0.000861366
			10.06	52.3236	0.000863304
			10.07	52.3103	0.000865247
			10.08	52.2971	0.000867193
			10.09	52.2839	0.000869145
			10.1	52.2707	0.0008711
			10.11	52.2576	0.00087306
			10.12	52.2445	0.000875024
			10.13	52.2314	0.000876993
			10.14	52.2183	0.000878967
			10.15	52.2052	0.000880944
			10.16	52.1922	0.000882926
			10.17	52.1792	0.000884913
			10.18	52.1662	0.000886904
			10.19	52.1532	0.0008889
			10.2	52.1403	0.0008909
			10.21	52.1274	0.000892904
			10.22	52.1145	0.000894913
			10.23	52.1016	0.000896927
			10.24	52.0887	0.000898945
			10.25	52.0759	0.000900967
			10.26	52.0631	0.000902995
			10.27	52.0503	0.000905026
			10.28	52.0376	0.000907063
			10.29	52.0248	0.000909103
			10.3	52.0121	0.000911149
			10.31	51.9994	0.000913199
			10.32	51.9868	0.000915254
			10.33	51.9741	0.000917313
			10.34	51.9615	0.000919377
			10.35	51.9489	0.000921446
			10.36	51.9363	0.000923519
			10.37	51.9238	0.000925597
			10.38	51.9113	0.000927679
			10.39	51.8988	0.000929767
			10.4	51.8863	0.000931859
			10.41	51.8738	0.000933955
			10.42	51.8614	0.000936057
			10.43	51.849	0.000938163
			10.44	51.8366	0.000940274
			10.45	51.8242	0.000942389
			10.46	51.8118	0.00094451
			10.47	51.7995	0.000946635
			10.48	51.7872	0.000948765
			10.49	51.7749	0.000950899
			10.5	51.7627	0.000953039
			10.51	51.7504	0.000955183
			10.52	51.7382	0.000957333
			10.53	51.726	0.000959487
			10.54	51.7138	0.000961645
			10.55	51.7017	0.000963809
			10.56	51.6896	0.000965978
			10.57	51.6774	0.000968151
			10.58	51.6654	0.000970329
			10.59	51.6533	0.000972513
			10.6	51.6412	0.000974701
			10.61	51.6292	0.000976894
			10.62	51.6172	0.000979092
			10.63	51.6052	0.000981295
			10.64	51.5933	0.000983503
			10.65	51.5814	0.000985716
			10.66	51.5694	0.000987934
			10.67	51.5576	0.000990156
			10.68	51.5457	0.000992384
			10.69	51.5338	0.000994617
			10.7	51.522	0.000996855
			10.71	51.5102	0.000999098
			10.72	51.4984	0.00100135
			10.73	51.4866	0.0010036
			10.74	51.4749	0.00100586
			10.75	51.4632	0.00100812
			10.76	51.4515	0.00101039
			10.77	51.4398	0.00101266
			10.78	51.4281	0.00101494
			10.79	51.4165	0.00101722
			10.8	51.4049	0.00101951
			10.81	51.3933	0.00102181
			10.82	51.3817	0.00102411
			10.83	51.3702	0.00102641
			10.84	51.3586	0.00102872
			10.85	51.3471	0.00103103
			10.86	51.3356	0.00103335
			10.87	51.3241	0.00103568
			10.88	51.3127	0.00103801
			10.89	51.3013	0.00104034
			10.9	51.2899	0.00104269
			10.91	51.2785	0.00104503
			10.92	51.2671	0.00104738
			10.93	51.2557	0.00104974
			10.94	51.2444	0.0010521
			10.95	51.2331	0.00105447
			10.96	51.2218	0.00105684
			10.97	51.2106	0.00105922
			10.98	51.1993	0.0010616
			10.99	51.1881	0.00106399
			11	51.1769	0.00106638
			11.01	51.1657	0.00106878
			11.02	51.1545	0.00107119
			11.03	51.1434	0.0010736
			11.04	51.1322	0.00107601
			11.05	51.1211	0.00107844
			11.06	51.1101	0.00108086
			11.07	51.099	0.00108329
			11.08	51.0879	0.00108573
			11.09	51.0769	0.00108817
			11.1	51.0659	0.00109062
			11.11	51.0549	0.00109308
			11.12	51.044	0.00109554
			11.13	51.033	0.001098
			11.14	51.0221	0.00110047
			11.15	51.0112	0.00110295
			11.16	51.0003	0.00110543
			11.17	50.9894	0.00110792
			11.18	50.9786	0.00111041
			11.19	50.9677	0.00111291
			11.2	50.9569	0.00111541
			11.21	50.9461	0.00111792
			11.22	50.9354	0.00112044
			11.23	50.9246	0.00112296
			11.24	50.9139	0.00112548
			11.25	50.9032	0.00112802
			11.26	50.8925	0.00113055
			11.27	50.8818	0.0011331
			11.28	50.8711	0.00113565
			11.29	50.8605	0.0011382
			11.3	50.8499	0.00114076
			11.31	50.8393	0.00114333
			11.32	50.8287	0.0011459
			11.33	50.8181	0.00114848
			11.34	50.8076	0.00115107
			11.35	50.7971	0.00115366
			11.36	50.7866	0.00115625
			11.37	50.7761	0.00115885
			11.38	50.7656	0.00116146
			11.39	50.7552	0.00116407
			11.4	50.7447	0.00116669
			11.41	50.7343	0.00116932
			11.42	50.7239	0.00117195
			11.43	50.7136	0.00117459
			11.44	50.7032	0.00117723
			11.45	50.6929	0.00117988
			11.46	50.6826	0.00118253
			11.47	50.6723	0.00118519
			11.48	50.662	0.00118786
			11.49	50.6517	0.00119053
			11.5	50.6415	0.00119321
			11.51	50.6313	0.0011959
			11.52	50.621	0.00119859
			11.53	50.6109	0.00120128
			11.54	50.6007	0.00120399
			11.55	50.5905	0.00120669
			11.56	50.5804	0.00120941
			11.57	50.5703	0.00121213
			11.58	50.5602	0.00121486
			11.59	50.5501	0.00121759
			11.6	50.5401	0.00122033
			11.61	50.53	0.00122308
			11.62	50.52	0.00122583
			11.63	50.51	0.00122859
			11.64	50.5	0.00123135
			11.65	50.49	0.00123412
			11.66	50.4801	0.0012369
			11.67	50.4701	0.00123968
			11.68	50.4602	0.00124247
			11.69	50.4503	0.00124527
			11.7	50.4404	0.00124807
			11.71	50.4306	0.00125088
			11.72	50.4207	0.00125369
			11.73	50.4109	0.00125651
			11.74	50.4011	0.00125934
			11.75	50.3913	0.00126217
			11.76	50.3815	0.00126501
			11.77	50.3718	0.00126786
			11.78	50.362	0.00127071
			11.79	50.3523	0.00127357
			11.8	50.3426	0.00127644
			11.81	50.3329	0.00127931
			11.82	50.3232	0.00128219
			11.83	50.3136	0.00128507
			11.84	50.304	0.00128796
			11.85	50.2943	0.00129086
			11.86	50.2847	0.00129377
			11.87	50.2752	0.00129668
			11.88	50.2656	0.00129959
			11.89	50.256	0.00130252
			11.9	50.2465	0.00130545
			11.91	50.237	0.00130839
			11.92	50.2275	0.00131133
			11.93	50.218	0.00131428
			11.94	50.2086	0.00131724
			11.95	50.1991	0.0013202
			11.96	50.1897	0.00132317
			11.97	50.1803	0.00132615
			11.98	50.1709	0.00132913
			11.99	50.1615	0.00133212
			12	50.1521	0.00133512
			12.01	50.1428	0.00133812
			12.02	50.1335	0.00134114
			12.03	50.1241	0.00134415
			12.04	50.1148	0.00134718
			12.05	50.1056	0.00135021
			12.06	50.0963	0.00135325
			12.07	50.0871	0.00135629
			12.08	50.0778	0.00135934
			12.09	50.0686	0.0013624
			12.1	50.0594	0.00136547
			12.11	50.0503	0.00136854
			12.12	50.0411	0.00137162
			12.13	50.0319	0.0013747
			12.14	50.0228	0.0013778
			12.15	50.0137	0.0013809
			12.16	50.0046	0.001384
			12.17	49.9955	0.00138712
			12.18	49.9865	0.00139024
			12.19	49.9774	0.00139337
			12.2	49.9684	0.0013965
			12.21	49.9594	0.00139964
			12.22	49.9504	0.00140279
			12.23	49.9414	0.00140595
			12.24	49.9324	0.00140911
			12.25	49.9235	0.00141228
			12.26	49.9145	0.00141546
			12.27	49.9056	0.00141865
			12.28	49.8967	0.00142184
			12.29	49.8878	0.00142504
			12.3	49.879	0.00142824
			12.31	49.8701	0.00143146
			12.32	49.8613	0.00143468
			12.33	49.8524	0.00143791
			12.34	49.8436	0.00144114
			12.35	49.8348	0.00144438
			12.36	49.8261	0.00144763
			12.37	49.8173	0.00145089
			12.38	49.8086	0.00145416
			12.39	49.7998	0.00145743
			12.4	49.7911	0.00146071
			12.41	49.7824	0.00146399
			12.42	49.7738	0.00146729
			12.43	49.7651	0.00147059
			12.44	49.7564	0.0014739
			12.45	49.7478	0.00147721
			12.46	49.7392	0.00148054
			12.47	49.7306	0.00148387
			12.48	49.722	0.00148721
			12.49	49.7134	0.00149055
			12.5	49.7049	0.00149391
			12.51	49.6963	0.00149727
			12.52	49.6878	0.00150064
			12.53	49.6793	0.00150401
			12.54	49.6708	0.0015074
			12.55	49.6623	0.00151079
			12.56	49.6538	0.00151419
			12.57	49.6454	0.0015176
			12.58	49.637	0.00152101
			12.59	49.6285	0.00152443
			12.6	49.6201	0.00152786
			12.61	49.6117	0.0015313
			12.62	49.6034	0.00153475
			12.63	49.595	0.0015382
			12.64	49.5867	0.00154166
			12.65	49.5783	0.00154513
			12.66	49.57	0.00154861
			12.67	49.5617	0.00155209
			12.68	49.5534	0.00155558
			12.69	49.5452	0.00155908
			12.7	49.5369	0.00156259
			12.71	49.5287	0.00156611
			12.72	49.5205	0.00156963
			12.73	49.5122	0.00157316
			12.74	49.504	0.0015767
			12.75	49.4959	0.00158025
			12.76	49.4877	0.0015838
			12.77	49.4795	0.00158737
			12.78	49.4714	0.00159094
			12.79	49.4633	0.00159452
			12.8	49.4552	0.00159811
			12.81	49.4471	0.0016017
			12.82	49.439	0.00160531
			12.83	49.4309	0.00160892
			12.84	49.4229	0.00161254
			12.85	49.4149	0.00161617
			12.86	49.4068	0.0016198
			12.87	49.3988	0.00162345
			12.88	49.3908	0.0016271
			12.89	49.3829	0.00163076
			12.9	49.3749	0.00163443
			12.91	49.367	0.00163811
			12.92	49.359	0.00164179
			12.93	49.3511	0.00164549
			12.94	49.3432	0.00164919
			12.95	49.3353	0.0016529
			12.96	49.3274	0.00165662
			12.97	49.3196	0.00166035
			12.98	49.3117	0.00166408
			12.99	49.3039	0.00166783
			13	49.2961	0.00167158
			13.01	49.2882	0.00167534
			13.02	49.2805	0.00167911
			13.03	49.2727	0.00168289
			13.04	49.2649	0.00168667
			13.05	49.2572	0.00169047
			13.06	49.2494	0.00169427
			13.07	49.2417	0.00169808
			13.08	49.234	0.00170191
			13.09	49.2263	0.00170573
			13.1	49.2186	0.00170957
			13.11	49.2109	0.00171342
			13.12	49.2033	0.00171727
			13.13	49.1956	0.00172114
			13.14	49.188	0.00172501
			13.15	49.1804	0.00172889
			13.16	49.1728	0.00173278
			13.17	49.1652	0.00173668
			13.18	49.1576	0.00174059
			13.19	49.1501	0.0017445
			13.2	49.1425	0.00174843
			13.21	49.135	0.00175236
			13.22	49.1275	0.00175631
			13.23	49.12	0.00176026
			13.24	49.1125	0.00176422
			13.25	49.105	0.00176819
			13.26	49.0976	0.00177217
			13.27	49.0901	0.00177615
			13.28	49.0827	0.00178015
			13.29	49.0752	0.00178416
			13.3	49.0678	0.00178817
			13.31	49.0604	0.00179219
			13.32	49.0531	0.00179623
			13.33	49.0457	0.00180027
			13.34	49.0383	0.00180432
			13.35	49.031	0.00180838
			13.36	49.0237	0.00181245
			13.37	49.0163	0.00181652
			13.38	49.009	0.00182061
			13.39	49.0017	0.00182471
			13.4	48.9945	0.00182881
			13.41	48.9872	0.00183293
			13.42	48.9799	0.00183705
			13.43	48.9727	0.00184119
			13.44	48.9655	0.00184533
			13.45	48.9583	0.00184948
			13.46	48.9511	0.00185364
			13.47	48.9439	0.00185781
			13.48	48.9367	0.00186199
			13.49	48.9295	0.00186618
			13.5	48.9224	0.00187038
			13.51	48.9152	0.00187459
			13.52	48.9081	0.00187881
			13.53	48.901	0.00188303
			13.54	48.8939	0.00188727
			13.55	48.8868	0.00189152
			13.56	48.8798	0.00189577
			13.57	48.8727	0.00190004
			13.58	48.8657	0.00190431
			13.59	48.8586	0.0019086
			13.6	48.8516	0.00191289
			13.61	48.8446	0.0019172
			13.62	48.8376	0.00192151
			13.63	48.8306	0.00192583
			13.64	48.8236	0.00193017
			13.65	48.8167	0.00193451
			13.66	48.8097	0.00193886
			13.67	48.8028	0.00194323
			13.68	48.7959	0.0019476
			13.69	48.789	0.00195198
			13.7	48.7821	0.00195637
			13.71	48.7752	0.00196077
			13.72	48.7683	0.00196519
			13.73	48.7615	0.00196961
			13.74	48.7546	0.00197404
			13.75	48.7478	0.00197848
			13.76	48.741	0.00198293
			13.77	48.7341	0.00198739
			13.78	48.7273	0.00199187
			13.79	48.7206	0.00199635
			13.8	48.7138	0.00200084
			13.81	48.707	0.00200534
			13.82	48.7003	0.00200985
			13.83	48.6935	0.00201437
			13.84	48.6868	0.00201891
			13.85	48.6801	0.00202345
			13.86	48.6734	0.002028
			13.87	48.6667	0.00203257
			13.88	48.66	0.00203714
			13.89	48.6534	0.00204172
			13.9	48.6467	0.00204632
			13.91	48.6401	0.00205092
			13.92	48.6334	0.00205554
			13.93	48.6268	0.00206016
			13.94	48.6202	0.0020648
			13.95	48.6136	0.00206944
			13.96	48.607	0.0020741
			13.97	48.6005	0.00207876
			13.98	48.5939	0.00208344
			13.99	48.5874	0.00208813
			14	48.5808	0.00209283
			14.01	48.5743	0.00209754
			14.02	48.5678	0.00210226
			14.03	48.5613	0.00210699
			14.04	48.5548	0.00211173
			14.05	48.5483	0.00211648
			14.06	48.5419	0.00212124
			14.07	48.5354	0.00212601
			14.08	48.529	0.0021308
			14.09	48.5225	0.00213559
			14.1	48.5161	0.0021404
			14.11	48.5097	0.00214521
			14.12	48.5033	0.00215004
			14.13	48.4969	0.00215488
			14.14	48.4906	0.00215972
			14.15	48.4842	0.00216458
			14.16	48.4779	0.00216945
			14.17	48.4715	0.00217434
			14.18	48.4652	0.00217923
			14.19	48.4589	0.00218413
			14.2	48.4526	0.00218905
			14.21	48.4463	0.00219397
			14.22	48.44	0.00219891
			14.23	48.4337	0.00220385
			14.24	48.4275	0.00220881
			14.25	48.4212	0.00221378
			14.26	48.415	0.00221876
			14.27	48.4088	0.00222376
			14.28	48.4025	0.00222876
			14.29	48.3963	0.00223377
			14.3	48.3901	0.0022388
			14.31	48.384	0.00224384
			14.32	48.3778	0.00224889
			14.33	48.3716	0.00225395
			14.34	48.3655	0.00225902
			14.35	48.3594	0.0022641
			14.36	48.3532	0.00226919
			14.37	48.3471	0.0022743
			14.38	48.341	0.00227942
			14.39	48.3349	0.00228455
			14.4	48.3288	0.00228969
			14.41	48.3228	0.00229484
			14.42	48.3167	0.0023
			14.43	48.3107	0.00230518
			14.44	48.3046	0.00231036
			14.45	48.2986	0.00231556
			14.46	48.2926	0.00232077
			14.47	48.2866	0.00232599
			14.48	48.2806	0.00233123
			14.49	48.2746	0.00233647
			14.5	48.2686	0.00234173
			14.51	48.2627	0.002347
			14.52	48.2567	0.00235228
			14.53	48.2508	0.00235757
			14.54	48.2448	0.00236288
			14.55	48.2389	0.00236819
			14.56	48.233	0.00237352
			14.57	48.2271	0.00237886
			14.58	48.2212	0.00238421
			14.59	48.2153	0.00238958
			14.6	48.2095	0.00239495
			14.61	48.2036	0.00240034
			14.62	48.1978	0.00240574
			14.63	48.1919	0.00241116
			14.64	48.1861	0.00241658
			14.65	48.1803	0.00242202
			14.66	48.1745	0.00242747
			14.67	48.1687	0.00243293
			14.68	48.1629	0.0024384
			14.69	48.1571	0.00244389
			14.7	48.1514	0.00244939
			14.71	48.1456	0.0024549
			14.72	48.1399	0.00246042
			14.73	48.1341	0.00246596
			14.74	48.1284	0.00247151
			14.75	48.1227	0.00247707
			14.76	48.117	0.00248264
			14.77	48.1113	0.00248823
			14.78	48.1056	0.00249383
			14.79	48.1	0.00249944
			14.8	48.0943	0.00250506
			14.81	48.0887	0.0025107
			14.82	48.083	0.00251635
			14.83	48.0774	0.00252201
			14.84	48.0718	0.00252768
			14.85	48.0662	0.00253337
			14.86	48.0606	0.00253907
			14.87	48.055	0.00254478
			14.88	48.0494	0.00255051
			14.89	48.0438	0.00255625
			14.9	48.0383	0.002562
			14.91	48.0327	0.00256777
			14.92	48.0272	0.00257354
			14.93	48.0216	0.00257933
			14.94	48.0161	0.00258514
			14.95	48.0106	0.00259095
			14.96	48.0051	0.00259678
			14.97	47.9996	0.00260263
			14.98	47.9941	0.00260848
			14.99	47.9887	0.00261435
			15	47.9832	0.00262023
			15.01	47.9778	0.00262613
			15.02	47.9723	0.00263204
			15.03	47.9669	0.00263796
			15.04	47.9615	0.00264389
			15.05	47.9561	0.00264984
			15.06	47.9507	0.00265581
			15.07	47.9453	0.00266178
			15.08	47.9399	0.00266777
			15.09	47.9345	0.00267377
			15.1	47.9291	0.00267979
			15.11	47.9238	0.00268582
			15.12	47.9184	0.00269186
			15.13	47.9131	0.00269792
			15.14	47.9078	0.00270399
			15.15	47.9025	0.00271007
			15.16	47.8972	0.00271617
			15.17	47.8919	0.00272228
			15.18	47.8866	0.00272841
			15.19	47.8813	0.00273455
			15.2	47.876	0.0027407
			15.21	47.8708	0.00274686
			15.22	47.8655	0.00275305
			15.23	47.8603	0.00275924
			15.24	47.8551	0.00276545
			15.25	47.8498	0.00277167
			15.26	47.8446	0.00277791
			15.27	47.8394	0.00278416
			15.28	47.8342	0.00279042
			15.29	47.829	0.0027967
			15.3	47.8239	0.00280299
			15.31	47.8187	0.0028093
			15.32	47.8136	0.00281562
			15.33	47.8084	0.00282195
			15.34	47.8033	0.0028283
			15.35	47.7981	0.00283467
			15.36	47.793	0.00284105
			15.37	47.7879	0.00284744
			15.38	47.7828	0.00285384
			15.39	47.7777	0.00286027
			15.4	47.7726	0.0028667
			15.41	47.7676	0.00287315
			15.42	47.7625	0.00287962
			15.43	47.7574	0.0028861
			15.44	47.7524	0.00289259
			15.45	47.7474	0.0028991
			15.46	47.7423	0.00290562
			15.47	47.7373	0.00291216
			15.48	47.7323	0.00291871
			15.49	47.7273	0.00292528
			15.5	47.7223	0.00293186
			15.51	47.7173	0.00293846
			15.52	47.7124	0.00294507
			15.53	47.7074	0.00295169
			15.54	47.7024	0.00295834
			15.55	47.6975	0.00296499
			15.56	47.6925	0.00297166
			15.57	47.6876	0.00297835
			15.58	47.6827	0.00298505
			15.59	47.6778	0.00299177
			15.6	47.6729	0.0029985
			15.61	47.668	0.00300524
			15.62	47.6631	0.00301201
			15.63	47.6582	0.00301878
			15.64	47.6534	0.00302558
			15.65	47.6485	0.00303238
			15.66	47.6436	0.00303921
			15.67	47.6388	0.00304604
			15.68	47.634	0.0030529
			15.69	47.6291	0.00305977
			15.7	47.6243	0.00306665
			15.71	47.6195	0.00307355
			15.72	47.6147	0.00308047
			15.73	47.6099	0.0030874
			15.74	47.6051	0.00309434
			15.75	47.6004	0.00310131
			15.76	47.5956	0.00310828
			15.77	47.5909	0.00311528
			15.78	47.5861	0.00312229
			15.79	47.5814	0.00312931
			15.8	47.5766	0.00313635
			15.81	47.5719	0.00314341
			15.82	47.5672	0.00315048
			15.83	47.5625	0.00315757
			15.84	47.5578	0.00316468
			15.85	47.5531	0.0031718
			15.86	47.5484	0.00317893
			15.87	47.5438	0.00318609
			15.88	47.5391	0.00319326
			15.89	47.5344	0.00320044
			15.9	47.5298	0.00320764
			15.91	47.5252	0.00321486
			15.92	47.5205	0.00322209
			15.93	47.5159	0.00322934
			15.94	47.5113	0.00323661
			15.95	47.5067	0.00324389
			15.96	47.5021	0.00325119
			15.97	47.4975	0.0032585
			15.98	47.4929	0.00326584
			15.99	47.4883	0.00327318
			16	47.4838	0.00328055
			16.01	47.4792	0.00328793
			16.02	47.4747	0.00329533
			16.03	47.4701	0.00330274
			16.04	47.4656	0.00331017
			16.05	47.4611	0.00331762
			16.06	47.4566	0.00332509
			16.07	47.4521	0.00333257
			16.08	47.4476	0.00334006
			16.09	47.4431	0.00334758
			16.1	47.4386	0.00335511
			16.11	47.4341	0.00336266
			16.12	47.4296	0.00337023
			16.13	47.4252	0.00337781
			16.14	47.4207	0.00338541
			16.15	47.4163	0.00339303
			16.16	47.4119	0.00340066
			16.17	47.4074	0.00340831
			16.18	47.403	0.00341598
			16.19	47.3986	0.00342367
			16.2	47.3942	0.00343137
			16.21	47.3898	0.00343909
			16.22	47.3854	0.00344683
			16.23	47.381	0.00345458
			16.24	47.3767	0.00346236
			16.25	47.3723	0.00347015
			16.26	47.3679	0.00347796
			16.27	47.3636	0.00348578
			16.28	47.3593	0.00349362
			16.29	47.3549	0.00350148
			16.3	47.3506	0.00350936
			16.31	47.3463	0.00351726
			16.32	47.342	0.00352517
			16.33	47.3377	0.0035331
			16.34	47.3334	0.00354105
			16.35	47.3291	0.00354902
			16.36	47.3248	0.00355701
			16.37	47.3205	0.00356501
			16.38	47.3163	0.00357303
			16.39	47.312	0.00358107
			16.4	47.3078	0.00358913
			16.41	47.3035	0.0035972
			16.42	47.2993	0.0036053
			16.43	47.2951	0.00361341
			16.44	47.2909	0.00362154
			16.45	47.2866	0.00362969
			16.46	47.2824	0.00363785
			16.47	47.2782	0.00364604
			16.48	47.2741	0.00365424
			16.49	47.2699	0.00366247
			16.5	47.2657	0.00367071
			16.51	47.2615	0.00367897
			16.52	47.2574	0.00368724
			16.53	47.2532	0.00369554
			16.54	47.2491	0.00370385
			16.55	47.2449	0.00371219
			16.56	47.2408	0.00372054
			16.57	47.2367	0.00372891
			16.58	47.2326	0.0037373
			16.59	47.2285	0.00374571
			16.6	47.2244	0.00375414
			16.61	47.2203	0.00376259
			16.62	47.2162	0.00377105
			16.63	47.2121	0.00377954
			16.64	47.2081	0.00378804
			16.65	47.204	0.00379656
			16.66	47.1999	0.00380511
			16.67	47.1959	0.00381367
			16.68	47.1919	0.00382225
			16.69	47.1878	0.00383085
			16.7	47.1838	0.00383947
			16.71	47.1798	0.00384811
			16.72	47.1758	0.00385676
			16.73	47.1718	0.00386544
			16.74	47.1678	0.00387414
			16.75	47.1638	0.00388286
			16.76	47.1598	0.00389159
			16.77	47.1558	0.00390035
			16.78	47.1518	0.00390912
			16.79	47.1479	0.00391792
			16.8	47.1439	0.00392673
			16.81	47.14	0.00393557
			16.82	47.136	0.00394443
			16.83	47.1321	0.0039533
			16.84	47.1282	0.00396219
			16.85	47.1243	0.00397111
			16.86	47.1203	0.00398004
			16.87	47.1164	0.003989
			16.88	47.1125	0.00399798
			16.89	47.1086	0.00400697
			16.9	47.1048	0.00401599
			16.91	47.1009	0.00402502
			16.92	47.097	0.00403408
			16.93	47.0931	0.00404316
			16.94	47.0893	0.00405225
			16.95	47.0854	0.00406137
			16.96	47.0816	0.00407051
			16.97	47.0778	0.00407967
			16.98	47.0739	0.00408885
			16.99	47.0701	0.00409805
			17	47.0663	0.00410727
			17.01	47.0625	0.00411651
			17.02	47.0587	0.00412577
			17.03	47.0549	0.00413505
			17.04	47.0511	0.00414436
			17.05	47.0473	0.00415368
			17.06	47.0435	0.00416303
			17.07	47.0398	0.00417239
			17.08	47.036	0.00418178
			17.09	47.0323	0.00419119
			17.1	47.0285	0.00420062
			17.11	47.0248	0.00421007
			17.12	47.021	0.00421955
			17.13	47.0173	0.00422904
			17.14	47.0136	0.00423855
			17.15	47.0099	0.00424809
			17.16	47.0062	0.00425765
			17.17	47.0025	0.00426723
			17.18	46.9988	0.00427683
			17.19	46.9951	0.00428645
			17.2	46.9914	0.0042961
			17.21	46.9877	0.00430576
			17.22	46.984	0.00431545
			17.23	46.9804	0.00432516
			17.24	46.9767	0.00433489
			17.25	46.9731	0.00434465
			17.26	46.9694	0.00435442
			17.27	46.9658	0.00436422
			17.28	46.9622	0.00437404
			17.29	46.9586	0.00438388
			17.3	46.9549	0.00439374
			17.31	46.9513	0.00440363
			17.32	46.9477	0.00441354
			17.33	46.9441	0.00442347
			17.34	46.9405	0.00443342
			17.35	46.9369	0.0044434
			17.36	46.9334	0.00445339
			17.37	46.9298	0.00446342
			17.38	46.9262	0.00447346
			17.39	46.9227	0.00448352
			17.4	46.9191	0.00449361
			17.41	46.9156	0.00450372
			17.42	46.912	0.00451386
			17.43	46.9085	0.00452401
			17.44	46.905	0.00453419
			17.45	46.9015	0.00454439
			17.46	46.8979	0.00455462
			17.47	46.8944	0.00456486
			17.48	46.8909	0.00457514
			17.49	46.8874	0.00458543
			17.5	46.8839	0.00459575
			17.51	46.8805	0.00460609
			17.52	46.877	0.00461645
			17.53	46.8735	0.00462684
			17.54	46.87	0.00463725
			17.55	46.8666	0.00464768
			17.56	46.8631	0.00465814
			17.57	46.8597	0.00466862
			17.58	46.8562	0.00467912
			17.59	46.8528	0.00468965
			17.6	46.8494	0.0047002
			17.61	46.846	0.00471078
			17.62	46.8425	0.00472138
			17.63	46.8391	0.004732
			17.64	46.8357	0.00474265
			17.65	46.8323	0.00475332
			17.66	46.8289	0.00476402
			17.67	46.8256	0.00477473
			17.68	46.8222	0.00478548
			17.69	46.8188	0.00479624
			17.7	46.8154	0.00480704
			17.71	46.8121	0.00481785
			17.72	46.8087	0.00482869
			17.73	46.8054	0.00483956
			17.74	46.802	0.00485045
			17.75	46.7987	0.00486136
			17.76	46.7954	0.0048723
			17.77	46.792	0.00488326
			17.78	46.7887	0.00489425
			17.79	46.7854	0.00490526
			17.8	46.7821	0.0049163
			17.81	46.7788	0.00492736
			17.82	46.7755	0.00493844
			17.83	46.7722	0.00494956
			17.84	46.7689	0.00496069
			17.85	46.7656	0.00497185
			17.86	46.7624	0.00498304
			17.87	46.7591	0.00499425
			17.88	46.7558	0.00500549
			17.89	46.7526	0.00501675
			17.9	46.7493	0.00502804
			17.91	46.7461	0.00503935
			17.92	46.7429	0.00505069
			17.93	46.7396	0.00506206
			17.94	46.7364	0.00507345
			17.95	46.7332	0.00508486
			17.96	46.73	0.0050963
			17.97	46.7268	0.00510777
			17.98	46.7236	0.00511926
			17.99	46.7204	0.00513078
			18	46.7172	0.00514232
			18.01	46.714	0.00515389
			18.02	46.7108	0.00516549
			18.03	46.7076	0.00517711
			18.04	46.7045	0.00518876
			18.05	46.7013	0.00520044
			18.06	46.6981	0.00521214
			18.07	46.695	0.00522386
			18.08	46.6918	0.00523562
			18.09	46.6887	0.0052474
			18.1	46.6856	0.0052592
			18.11	46.6824	0.00527104
			18.12	46.6793	0.0052829
			18.13	46.6762	0.00529478
			18.14	46.6731	0.0053067
			18.15	46.67	0.00531864
			18.16	46.6669	0.0053306
			18.17	46.6638	0.0053426
			18.18	46.6607	0.00535462
			18.19	46.6576	0.00536667
			18.2	46.6545	0.00537874
			18.21	46.6514	0.00539084
			18.22	46.6484	0.00540297
			18.23	46.6453	0.00541513
			18.24	46.6422	0.00542731
			18.25	46.6392	0.00543953
			18.26	46.6361	0.00545176
			18.27	46.6331	0.00546403
			18.28	46.6301	0.00547632
			18.29	46.627	0.00548865
			18.3	46.624	0.005501
			18.31	46.621	0.00551337
			18.32	46.618	0.00552578
			18.33	46.615	0.00553821
			18.34	46.612	0.00555067
			18.35	46.609	0.00556316
			18.36	46.606	0.00557568
			18.37	46.603	0.00558822
			18.38	46.6	0.0056008
			18.39	46.597	0.0056134
			18.4	46.594	0.00562603
			18.41	46.5911	0.00563869
			18.42	46.5881	0.00565137
			18.43	46.5852	0.00566409
			18.44	46.5822	0.00567683
			18.45	46.5793	0.00568961
			18.46	46.5763	0.00570241
			18.47	46.5734	0.00571524
			18.48	46.5705	0.0057281
			18.49	46.5675	0.00574099
			18.5	46.5646	0.0057539
			18.51	46.5617	0.00576685
			18.52	46.5588	0.00577983
			18.53	46.5559	0.00579283
			18.54	46.553	0.00580586
			18.55	46.5501	0.00581893
			18.56	46.5472	0.00583202
			18.57	46.5443	0.00584514
			18.58	46.5414	0.00585829
			18.59	46.5386	0.00587147
			18.6	46.5357	0.00588469
			18.61	46.5328	0.00589793
			18.62	46.53	0.0059112
			18.63	46.5271	0.0059245
			18.64	46.5243	0.00593783
			18.65	46.5214	0.00595119
			18.66	46.5186	0.00596458
			18.67	46.5158	0.005978
			18.68	46.5129	0.00599145
			18.69	46.5101	0.00600493
			18.7	46.5073	0.00601844
			18.71	46.5045	0.00603198
			18.72	46.5017	0.00604555
			18.73	46.4989	0.00605916
			18.74	46.4961	0.00607279
			18.75	46.4933	0.00608645
			18.76	46.4905	0.00610015
			18.77	46.4877	0.00611387
			18.78	46.4849	0.00612763
			18.79	46.4822	0.00614142
			18.8	46.4794	0.00615523
			18.81	46.4766	0.00616908
			18.82	46.4739	0.00618296
			18.83	46.4711	0.00619688
			18.84	46.4684	0.00621082
			18.85	46.4656	0.00622479
			18.86	46.4629	0.0062388
			18.87	46.4601	0.00625284
			18.88	46.4574	0.0062669
			18.89	46.4547	0.00628101
			18.9	46.452	0.00629514
			18.91	46.4493	0.0063093
			18.92	46.4466	0.0063235
			18.93	46.4438	0.00633773
			18.94	46.4411	0.00635199
			18.95	46.4384	0.00636628
			18.96	46.4358	0.0063806
			18.97	46.4331	0.00639496
			18.98	46.4304	0.00640935
			18.99	46.4277	0.00642377
			19	46.425	0.00643822
			19.01	46.4224	0.00645271
			19.02	46.4197	0.00646723
			19.03	46.4171	0.00648178
			19.04	46.4144	0.00649636
			19.05	46.4118	0.00651098
			19.06	46.4091	0.00652563
			19.07	46.4065	0.00654031
			19.08	46.4038	0.00655503
[truncated: 10,092 more rows]
